# Supplementary material for: Direct prediction of gas adsorption via spatial atom interaction learning
Source: Nat Commun. 2023 Nov 3;14:7043. doi: 10.1038/s41467-023-42863-6 (PMC10624870; doi:10.1038/s41467-023-42863-6)
Supplement: Supplementary file 4 — Source Data [file 41467_2023_42863_MOESM4_ESM.xlsx]

## Sheet: Figure3a
True adsorption	Predicted adsorption
93.28	69.3039
9.163	73.3048
127.828	71.7478
133.897	123.869
41.844	35.1766
96.845	94.9211
74.354	61.292
101.036	49.3837
50.617	38.8447
24.075	31.4491
21.041	35.0941
16.883	22.6474
3.704	20.6312
22.174	41.903
5.828	13.6141
64.356	66.349
46.43	44.2757
170.555	105.69
10.852	18.1003
144.749	75.4962
46.847	57.7794
36.09	50.0658
4.573	21.6582
46.781	46.1174
41.965	35.6306
46.23	68.0049
82.205	66.3553
64.9	64.8277
77.597	60.5144
44.097	17.271
61.887	29.5954
117.653	107.338
148.156	126.013
3.957	10.1973
62.077	48.6322
64.726	53.512
14.188	17.9324
72.829	64.3282
78.424	64.4542
27.946	33.8174
3.885	10.0622
15.4	19.8783
9.228	20.779
31.323	40.0926
44.008	58.0401
58.07	77.0264
22.843	13.9922
43.574	59.3881
50.677	100.964
24.284	48.0355
78.239	86.1165
0.044	4.97695
19.906	22.7606
12.283	32.2383
32.72	35.4216
59.253	41.2312
53.847	37.6711
89.583	108.178
76.665	65.3127
118.225	45.4838
87.613	85.1858
43.698	47.7039
39.785	43.8683
41.836	45.7396
73.575	72.2776
122.598	61.8975
91.786	79.0224
17.786	24.3195
11.857	45.0717
214.369	142.093
119.252	108.213
136.899	120.444
28.357	30.8795
2.514	11.5979
17.57	38.9641
31.677	43.6884
52.295	53.6722
43.863	41.5032
22.396	60.9373
45.729	45.5477
71.419	66.6785
52.086	49.5996
60.797	65.8958
42.117	44.2699
39.372	31.0182
54.276	54.793
44.977	37.0773
68.236	67.1941
19.918	19.8678
70.174	47.175
55.479	69.653
52.349	49.7165
59.812	56.4522
12.973	19.175
36.919	25.7186
74.771	85.4495
122.771	104.688
119.596	113.947
38.144	40.3139
47.781	70.868
40.339	69.8251
19.045	41.9151
49.798	78.3765
65.587	81.1
83.082	82.2299
27.179	43.6769
29.811	30.8028
1.219	6.66948
103.782	81.8734
111.168	116.632
88.864	77.0357
11.462	46.9957
0	46.8116
1.698	25.2619
43.09	42.715
1.471	6.27111
38.095	39.6393
28.432	33.1165
21.913	37.0356
162.859	158.955
31.768	30.6323
0.523	11.1026
92.521	48.6558
14.184	11.4694
52.667	57.9009
64.251	55.232
13.016	68.5276
58.441	61.9864
15.482	21.2401
20.555	24.838
32.564	31.5646
14.576	18.287
23.319	37.0278
40.337	71.0175
51.175	21.7355
29.332	55.6902
39.58	65.6846
17.922	36.4231
51.781	51.0372
51.651	52.2984
8.18	51.1418
59.985	94.9983
39.904	59.8967
26.984	34.6739
2.11	10.6384
26.779	36.7034
31.448	27.9851
1.638	30.6152
28.943	33.2218
13.856	40.2658
38.437	59.1207
58.25	54.3801
74.04	85.711
32.077	44.4978
9.783	42.9812
86.717	80.3652
31.821	32.4501
70.371	58.5379
20.726	40.4252
39.747	29.0567
60.554	67.6158
40.201	50.4772
27.627	21.6244
71.739	69.8855
17.893	16.8808
3.378	8.54575
5.559	36.9948
128.192	120.457
106.853	84.7046
41.298	31.3542
41.794	54.8419
47.998	58.0652
0.096	10.3424
65.795	70.9243
71.789	26.5623
65.067	58.1861
36.592	33.3223
74.454	21.737
54.287	57.4191
109.82	75.651
31.747	30.0816
51.809	77.6322
16.837	18.3195
28.852	29.7897
14.015	14.9405
0	3.64721
14.323	31.8686
10.753	15.9524
27.618	58.0149
11.839	57.0919
49.792	80.6378
3.812	25.045
42.23	43.4416
78.651	45.9293
6.52	20.0361
26.738	24.0814
82.819	89.9397
71.288	82.9101
94.386	58.5071
77.106	59.9606
4.736	8.61541
153.332	125.128
25.799	31.5568
4.48	12.2769
29.299	48.685
66.047	65.2545
116.605	41.803
32.762	33.7804
57.005	41.4517
16.54	16.4186
17.308	14.1487
8.694	51.1375
118.95	80.412
44.564	37.2784
84.343	80.7324
88.953	51.0274
84.389	41.1839
22.044	44.2743
130.791	59.3883
42.629	41.7298
40.195	52.8784
96.042	104.491
0.402	5.90047
112.816	117.244
105.146	71.1369
0	8.51104
40.907	40.8143
70.779	68.996
63.05	66.3613
21.896	38.4406
17.677	15.4963
48.866	39.7575
134.006	102.879
34.854	36.6533
150.79	15.8594
47.032	23.4095
167.411	126.151
73.557	72.3921
11.372	15.819
31.995	36.7309
43.785	47.7782
14.251	18.2084
87.634	75.3264
3.692	24.5296
20.704	32.4017
13.718	35.7578
59.669	55.4828
34.512	40.8627
85.712	56.5601
63.554	74.3082
37.961	44.6425
30.179	40.7174
128.906	120.302
67.164	87.6231
10.092	29.5022
37.951	41.3965
16.926	14.7098
11.464	26.8651
3.845	24.9347
20.73	40.2468
23.701	18.6258
80.636	62.0126
65.176	67.541
10.288	18.6209
9.44	13.5478
52.874	29.385
74.219	39.9526
2.584	12.0708
81.251	75.7233
53.94	54.6282
18.726	25.4083
41.803	43.5179
10.999	43.1997
17.51	23.8082
29.166	17.7831
15.006	25.0825
91.939	53.0231
14.956	19.2318
85.463	49.1913
92.099	83.8781
37.9	42.33
91.688	61.0668
31.894	51.563
42.04	40.1283
133.598	96.2685
9.221	7.29614
32.504	32.4479
54.939	56.694
5.35801	71.326
0	5.45074
24.259	25.6528
5.292	20.2768
21.31	25.696
57.76	43.2
200.722	122.381
100.666	80.5957
76.882	77.1218
2.598	6.58389
70.474	65.4119
10.061	18.3079
67.643	54.0194
0.002	5.36494
26.18	62.3128
75.318	84.0308
118.291	75.277
24.634	30.3659
12.237	18.906
65.496	34.0037
55.273	44.8421
21.715	32.567
41.581	45.5872
44.885	33.7502
76.092	43.2373
82.136	58.7704
18.658	38.7792
65.383	67.8541
174.236	119.758
25.88	39.0269
1.227	8.10346
85.18	68.6381
20.63	17.7216
8.48	14.1795
76.432	52.2402
58.905	42.6894
43.204	37.5026
8.356	29.0849
53.591	48.5842
19.289	24.7211
18.26	27.5787
0	8.06135
45.279	29.917
1.506	6.96482
43.02	60.2727
6.026	14.0493
28.694	33.7698
77.735	44.9042
28.78	40.5045
97.572	71.8248
67.293	58.8626
1.535	11.7013
14.246	20.3205
49.584	43.5988
41.943	55.0305
18.02	29.9797
58.116	59.2018
75.732	62.7071
74.082	62.3208
46.728	20.1592
14.165	49.5421
49.328	37.8182
51.82	42.9995
109.226	48.9741
32.03	46.7319
77.324	71.641
110.862	97.8957
101.854	109.187
185.714	128.142
88.977	60.4713
67.072	47.7586
4.375	15.7507
0	4.8203
12.245	40.04
142.851	137.149
15.881	25.3906
11.781	19.8737
42.054	28.8951
51.977	46.9614
129.159	116.405
1.7	10.4906
43.189	36.1916
68.524	63.795
2.037	32.5906
36.545	44.1436
53.859	64.0948
14.788	30.9187
50.953	48.0262
68.538	65.7786
47.055	42.9781
32.203	21.6427
2.032	25.4719
130.149	96.3916
17.094	18.0304
4.24599	7.32588
73.561	75.1616
2.542	48.637
56.659	59.0372
44.809	35.4032
79.963	78.3101
28.885	30.8809
8.011	12.6055
47.543	55.595
70.775	63.3343
27.019	47.4598
37.927	56.7349
75.006	85.8918
54.677	57.657
43.293	64.2524
118.915	101.061
87.223	79.8027
42.43	68.5096
8.957	12.9693
30.881	42.8851
29.361	38.1572
88.425	60.9359
3.422	8.88117
31.885	27.7857
0.038	5.03738
79.485	78.4984
32.027	34.9514
129.79	142.676
85.388	86.9243
29.535	46.9913
19.649	34.7527
143.492	133.909
66.3	73.5928
3.31	12.6636
76.324	68.5974
60.643	61.6494
1.314	32.3845
144.242	133.438
22.055	70.8756
45.967	43.9147
43.965	43.2678
8.459	39.5058
8.348	21.7055
7.28	19.3977
35.606	29.2141
1.038	19.0119
101.381	103.136
37.229	60.1948
6.636	10.6311
69.452	69.8972
30.541	62.027
53.949	64.649
34.167	58.6106
26.932	34.721
50.883	46.5688
4.857	30.3386
9.593	30.6935
181.957	154.424
3.283	11.7543
25.431	36.7683
55.918	71.7046
43.943	58.6594
0	11.2858
101.039	68.3366
2.272	14.4381
27.69	16.3452
113.923	61.6058
11.089	42.0784
161.372	149.708
47.365	49.1704
13.973	17.3675
10.543	17.8208
13.415	30.7544
0	5.17884
26.064	68.2091
61.282	43.2861
82.453	64.4346
37.505	34.2392
44.928	27.982
97.364	33.9389
42.896	37.5683
53.06	45.8379
11.501	25.5235
109.368	102.84
53.099	52.2566
37.126	34.3274
23.586	23.0804
6.111	37.1029
154.349	137.423
3.431	30.8403
57.665	35.7692
9.95401	14.2968
40.494	51.9575
12.602	20.2032
152.706	142.077
58.215	56.0504
70.989	66.0524
0.013	4.94065
33.809	37.6894
27.167	27.7648
30.841	29.5723
29.668	39.5447
32.712	31.17
19.533	33.4655
62.384	51.9123
65.662	69.8569
67.097	46.9758
8.147	31.1527
81.565	69.6767
36.158	22.0512
10.458	29.7657
8.774	19.6515
30.364	75.0771
136.818	138.226
62.56	68.9318
147.488	134.322
43.925	33.5037
70.66	77.6684
67.754	60.4365
107.288	72.6397
31.632	53.8674
16.084	32.3232
94.876	83.7232
37.572	32.6123
42.267	56.301
58.07	47.4918
42.995	48.9473
50.686	53.1106
101.054	51.3609
74.365	69.2729
71.757	47.2332
130.543	69.284
21.829	28.5391
88.368	51.0425
62.952	65.5253
32.529	30.8051
59.69	42.3289
22.685	49.405
36.875	46.873
45.427	56.7055
202.976	122.881
15.152	16.8117
9.301	18.9409
0	13.5131
57.889	59.4529
42.87	44.9102
12.335	26.4743
67.396	34.3725
15.695	43.6865
28.656	52.2203
41.982	39.2774
75.417	42.843
26.967	56.4088
16.124	49.4745
46.528	55.1219
41.574	50.885
14.882	19.2029
35.526	22.7906
13.516	13.5539
47.17	55.6463
17.733	28.6193
28.414	27.0391
39.313	71.8268
31.699	35.2134
10.094	14.1257
9.871	66.8838
92.427	51.4412
19.341	34.0384
122.373	81.9915
10.062	25.4981
61.2	57.9886
5.985	52.6769
30.823	29.5993
67.393	58.2576
19.756	52.3929
46.706	46.0531
15.231	18.6634
57.151	41.8451
24.066	28.503
41.817	40.9607
162.542	156.781
68.458	80.9659
78.128	76.975
105.201	88.6024
49.269	57.063
61.68	62.8789
13.796	23.1174
27.243	37.9732
63.703	71.1476
72.682	50.5363
76.131	72.7139
88.531	83.3722
27.303	19.7355
39.963	17.6548
64.865	85.0329
75.46	42.3088
68.401	73.5703
51.547	54.9067
44.058	52.0067
61.345	61.6501
76.333	60.0504
28.45	49.9481
102.228	95.0393
73.792	63.941
64.131	54.1515
74.617	71.4254
77.183	70.5121
32.423	26.495
37.032	43.3122
0.047	4.61627
86.804	61.992
56.283	74.577
6.744	9.38213
21.458	54.5433
31.955	44.2585
68.628	84.2575
53.359	48.6166
27.287	60.6698
33.965	52.3732
102.703	86.9136
35.242	27.188
4.443	41.5057
53.328	50.0945
72.836	72.1027
19.248	40.2864
28.08	38.5038
19.064	36.736
48.765	36.8927
76.561	40.2563
128.226	83.0414
24.079	29.1894
82.586	60.5711
18.083	25.5812
49.149	57.0091
73.424	57.9376
121.911	107.348
5.862	24.889
17.343	18.497
73.582	72.8481
68.942	61.1539
78.774	45.0659
89.875	38.2148
16.23	41.3233
38.408	49.8628
33.764	42.7427
16.588	30.506
89.494	90.2725
12.978	17.108
18.843	30.7168
5.65	13.0234
78.175	69.0351
61.13	65.8034
46.412	53.6152
54.997	51.6891
12.761	19.3271
14.123	13.623
49.035	70.3468
64.496	75.3418
31.255	32.0445
53.911	61.4743
23.798	22.2697
23.237	17.4589
48.261	56.0389
65.842	46.9239
48.74	38.7342
29.678	31.3711
45.459	43.6522
13.379	10.4002
38.653	43.9674
2.956	38.4938
77.818	79.5277
0.057	10.551
21.928	48.4027
86.2	78.9149
7.01	38.1236
89.131	72.2548
34.538	31.444
83.247	70.432
42.984	56.5289
96.465	90.9301
44.816	56.8422
8.08	53.2397
67.538	62.296
58.417	37.123
38.375	44.912
23.596	20.4205
19.157	21.9342
3.273	32.6633
80.535	85.0778
62.123	36.0905
8.481	13.4128
41.619	60.2433
28.334	30.7232
33.97	55.7737
16.111	15.1211
66.142	84.0231
65.254	18.0345
50.873	76.5412
5.868	7.69148
28.283	33.9926
40.618	54.6863
102.072	48.0802
52.444	52.3457
7.976	22.3116
121.219	59.6335
4.009	4.82526
75.065	59.9172
64.203	105.683
140.425	132.46
63.764	55.8376
29.815	51.9069
47.022	71.4523
46.08	55.6862
17.589	25.0669
28.513	29.6635
42.547	77.7378
4.26	74.004
3.27	4.68067
22.425	47.439
11.026	30.7694
0	18.4258
12.838	19.0242
22.19	48.3787
100.724	95.6176
2.968	9.08463
72.939	81.534
128.307	76.3761
7.204	14.5422
9.199	20.1583
69.114	64.5791
17.606	19.8945
11.703	18.9555
9.798	13.7525
13.916	13.3053
0.828	8.00888
100.304	101.382
81.762	30.1867
79.13	50.8053
76.177	58.68
38.108	29.9249
52.85	34.9834
37.042	36.5084
12.409	32.5265
6.552	10.3578
61.361	57.8337
82.396	78.48
61.044	54.5695
19.154	22.1858
49.448	60.9847
109.585	91.4841
35.36	65.4227
16.39	37.4139
35.946	59.4583
10.558	11.9251
18.96	23.3974
7.923	28.0355
49.529	34.5052
18.099	25.8626
78.743	70.7097
44.408	50.2359
4.82899	10.3797
30.566	32.032
105.513	82.2428
21.196	24.4495
60.276	63.7336
3.26801	16.7343
85.023	62.1991
63.167	94.7919
53.508	46.085
45.076	29.1435
69.747	82.487
34.776	27.1003
35.265	50.9219
59.179	41.4883
11.708	14.823
86.861	106.918
12.575	18.9457
76.089	61.7434
8.639	15.8367
4.089	11.6518
46.006	29.7904
65.833	80.4811
47.169	48.2891
103.469	86.4911
50.869	42.9637
33.735	76.0327
114.401	79.6717
22.235	22.8463
27.241	39.9904
1.625	18.8562
60.284	53.6576
3.93	11.4963
19.203	48.2154
27.11	25.7649
4.125	11.8693
3.817	8.03677
66.581	60.8076
26.884	35.2492
110.077	99.0997
31.799	33.4257
5.589	9.90217
25.663	12.991
55.871	44.0111
29.097	59.6626
39.232	42.6934
75.961	51.1162
49.586	78.6119
17.386	23.1393
48.074	64.0797
20.374	25.3453
76.877	74.8707
8.63	14.5419
12.914	13.234
39.781	30.9558
64.624	46.2936
85.411	75.7242
15.995	41.3315
50.342	49.5581
18.482	25.7041
60.677	66.0871
33.784	34.971
30.344	34.9869
61.867	65.1398
136.765	126.992
78.735	68.2121
4.889	9.75695
33.223	38.1388
25.723	33.3363
33.111	43.3222
18.285	45.2767
14.995	36.4089
71.48	43.97
68.078	64.2321
47.074	62.8257
19.941	46.435
4.445	52.1894
30.653	37.3534
109.423	109.276
15.207	12.5829
27.666	36.8432
52.926	45.2138
45.416	46.9517
29.458	26.3422
46.011	55.4375
24.076	19.9478
101.118	83.8925
35.847	23.685
7.594	25.4318
30.121	31.6354
38.026	34.5525
54.913	32.6182
78.84	77.5973
191.309	182.451
46.696	44.1671
27.824	27.1744
2.083	7.08158
39.839	45.8987
62.651	66.8002
6.058	13.6004
47.23	47.573
116.664	58.9997
32.598	47.1589
8.195	10.0048
111.635	95.5499
9.443	13.1726
63.834	58.74
4.801	15.4224
73.434	64.3473
17.023	72.9693
4.026	27.0101
102.227	101.28
15.246	19.5827
2.189	12.8832
52.095	29.6854
66.65	60.1216
0.238	28.2108
142.409	127.161
81.271	84.1596
22.78	34.7951
0.907	6.19465
4.519	10.325
13.111	59.1192
29.579	49.0846
21.945	44.6749
46.481	42.5658
76.782	75.2289
44.914	46.8344
28.713	34.6471
43.004	77.0107
83.288	66.6197
19.702	18.8761
111.411	68.6306
67.422	79.8231
67.616	56.0915
115.175	46.309
58.039	60.6805
61.09	77.7633
31.708	26.1787
16.989	22.5135
27.409	48.4409
31.973	34.5666
52.497	63.8126
131.697	89.5811
12.715	29.8031
57.23	49.7652
65.535	77.1371
46.974	59.075
16.344	20.9483
68.018	73.4186
1.012	4.06499
47.645	42.925
24.16	25.737
64.577	64.2293
39.111	55.6226
18.886	20.3313
36.946	23.7686
52.574	54.248
42.091	56.5622
76.151	61.8155
20.904	23.667
64.455	60.8068
8.851	19.0946
65.443	55.9521
67.855	42.6228
51.892	48.5158
64.767	49.0133
2.286	8.72834
34.502	101.119
77.98	65.0676
9.429	22.75
55.226	43.1385
59.328	57.7102
5.938	12.7438
56.771	53.6739
67.583	53.097
72.011	64.3254
46.419	50.2859
10.36	22.13
53.11	47.6099
34.611	38.1422
27.097	38.3116
134.706	120.666
48.412	40.7184
0.061	4.83845
0	6.10595
55.676	59.7258
13.009	51.6557
42.957	56.4124
20.62	24.321
14.551	21.2895
65.842	53.5013
17.585	21.8584
136.004	111.966
96.243	70.5584
169.992	140.807
29.037	48.5524
64.934	45.7988
66.217	36.4961
4.494	19.8241
48.482	57.4136
62.95	80.0078
27.754	46.3316
65.654	72.1075
31.211	42.4401
6.175	8.09322
33.78	35.6712
16.115	27.7683
196.384	104.254
136.833	136.606
37.13	33.8954
57.829	61.4611
15.896	58.2933
34.969	25.1889
44.861	40.7262
75.634	78.9801
60.482	77.1023
151.066	102.237
133.001	118.419
34.355	39.2313
65.34	65.3833
71.386	58.6214
4.151	13.6641
27.676	19.3772
0.012	5.03525
18.344	39.5809
128.761	110.402
50.98	63.207
51.859	42.4467
167.503	73.5724
178.738	95.0269
161.069	80.1803
29.931	13.6488
14.605	17.372
44.992	50.2767
125.495	30.1808
24.267	28.6003
124.688	137.606
34.74	37.9004
36.248	36.6816
59.639	44.4369
11.741	21.432
6.007	11.2666
135.266	70.6198
79.606	86.3686
19.744	38.6932
114.276	102.984
82.182	59.0431
2.752	15.7471
52.436	36.5082
39.823	49.9015
52.783	51.4888
81.188	52.6966
24.714	34.8853
13.716	21.7558
69.356	52.1148
91.792	48.0437
39.038	40.8817
11.466	32.2901
5.923	39.878
16.69	19.8344
4.272	6.5424
63.611	91.8976
87.939	68.2213
14.484	14.3829
64.683	63.4806
37.681	27.6821
74.075	55.719
17.675	18.9355
65.085	47.738
6.043	10.861
71.608	51.7328
118.178	111.196
38.442	64.512
64.305	58.1738
6.896	10.0728
55.39	51.6298
67.772	30.307
33.658	43.008
58.343	50.411
48.667	41.834
66.859	70.6211
38.276	36.1025
63.728	36.9594
9.865	13.632
117.567	117.837
1.038	13.3026
54.854	57.1995
31.415	31.48
23.854	36.7792
73.821	30.5295
67.829	77.4569
6.385	25.0467
49.658	42.977
67.501	60.191
47.478	55.703
9.792	20.9595
76.047	50.8234
5.542	17.7401
9.66	12.9723
70.186	67.1845
52.435	63.7046
66.844	73.7596
45.518	51.4329
75.104	52.1237
19.898	17.598
44.905	42.9866
66.128	53.8113
21.925	17.7371
86.984	51.412
111.658	93.4541
66.279	69.8669
53.125	51.9275
31.045	53.9734
71.911	86.3688
97.092	77.1213
5.632	11.8617
24.082	31.3737
177.148	135.481
17.463	21.0323
2.769	9.65921
13.979	50.9337
62.338	57.2752
0.32	29.0734
46.163	48.7532
15.116	29.1386
135.096	95.2478
45.344	54.4085
69.567	83.6251
96.198	74.2738
82.762	70.6319
5.013	16.3223
48.605	71.8591
31.988	31.071
37.258	25.7789
19.276	40.1634
9.284	18.2545
10.537	28.347
217.672	130.513
29.437	99.7503
36.384	34.9171
20.743	30.5864
105.272	106.828
50.849	43.2923
69.415	62.1759
40.345	20.4658
75.856	75.3119
2.217	17.8747
8.921	14.9909
18.797	22.6706
81.747	60.0672
58.236	46.7373
17.526	38.0166
54.038	44.7175
27.148	26.241
15.946	22.27
117.675	109.604
40.091	50.1821
12.215	17.311
64.11	70.0451
44.401	45.3897
64.566	77.8569
133.465	107.055
104.303	56.1983
26.502	21.1327
22.505	16.275
56.412	46.0647
95.63	67.9467
71.823	15.7577
42.094	46.8129
39.475	51.5318
37.04	32.9013
33.05	21.5025
5.497	40.5906
3.207	12.1597
41.602	42.446
76.871	74.1595
233.242	136.967
60.285	55.7413
3.65	50.0688
59.15	24.9612
124.471	85.2882
31.646	31.5964
53.561	55.0111
77.776	73.2178
150.741	131.179
26.225	20.2962
0.58	6.71502
28.048	48.1761
65.563	67.7325
38.162	51.8051
20.167	37.83
21.9	28.7884
62.909	54.6388
37.87	48.7317
13.555	13.4942
28.999	36.4237
93.916	100.183
53.077	74.1119
27.404	30.5539
19.445	21.3675
157.652	80.1855
86.746	48.2325
154.527	121.933
23.969	35.4168
22.571	32.7621
56.411	50.3615
0.023	4.65434
31.699	35.5452
48.422	53.7505
43.697	19.0508
9.155	25.8879
97.989	96.0842
69.596	81.1862
42.519	59.5177
44.611	44.1555
7.453	31.8314
51.457	38.3055
16.833	59.9058
20.609	33.7456
21.231	28.3814
37.492	32.0646
117.096	93.1395
89.748	80.9162
31.978	37.4429
27.993	30.6524
36.018	36.4279
33.82	36.8032
45.662	43.9023
52.741	46.0789
58.464	54.8901
3.08	15.3288
15.782	17.9318
37.693	49.2686
63.651	52.4263
52.705	54.9381
32.136	33.6296
0.004	17.9372
87.424	85.9898
38.33	37.7752
0.158	33.3207
12.494	19.2756
38.753	50.7771
38.079	34.9551
21.165	49.3012
65.966	36.7647
10.509	19.7489
34.059	35.1934
60.18	59.3716
78.232	56.3526
21.976	14.8061
37.82	46.8681
28.66	63.9988
11.638	34.4999
3.613	8.98585
35.011	34.1585
60.283	57.7763
149.452	51.2502
77.268	58.9915
172.565	151.001
56.131	49.3622
73.903	82.2728
26.99	28.9858
35.601	52.4887
132.913	118.664
8.774	31.9402
144.162	100.437
6.853	30.1103
12.574	14.0801
17.279	34.1762
0	16.1649
0.95399	12.2937
112.448	97.069
32.784	35.0822
91.373	52.8718
44.371	39.6528
2.658	22.2561
166.298	120.056
56.266	29.6071
14.942	18.8124
49.873	40.1968
47.983	45.9626
81.433	63.8149
20.557	39.1172
23.824	46.2532
74.753	76.2128
174.851	158.299
37.372	62.8999
39.87	99.025
1.165	12.4025
24.121	26.7382
3.582	11.287
104.048	74.3133
74.393	65.0249
48.198	41.1102
47.534	30.2242
109.139	76.3335
58.179	58.6991
74.727	81.5788
117.44	70.8517
6.973	15.9541
31.056	48.2927
88.518	75.5264
11.974	26.3981
126.989	105.844
6.609	55.636
45.065	59.0475
83.103	52.8913
46.785	79.3646
75.669	70.5908
35.807	64.8233
19.334	25.5222
47.935	49.1253
9.292	13.213
0	2.91098
7.521	30.0987
20.969	39.4631
71.578	60.3556
13.312	32.7478
40.309	42.7895
31.435	34.5438
83.036	88.111
5.888	12.0793
25.422	31.9598
17.589	21.5016
83.893	74.5175
51.909	39.3096
19.673	17.9165
73.546	106.255
42.232	35.8518
56.398	54.2401
78.488	65.9196
67.121	40.1164
17.59	28.735
81.819	73.396
47.604	43.4979
56.353	54.4927
43.615	37.6152
68.347	64.9817
110.981	96.1495
110.288	56.1594
62.805	44.9396
5.31	15.4668
20.773	26.5143
7.094	23.0566
49.894	50.8017
92.458	83.7668
18.115	26.6765
79.405	88.3831
16.459	14.7671
64.499	48.3191
17.486	28.0403
89.045	94.8478
84.939	76.1481
27.429	49.7359
63.574	50.6233
48.232	52.8683
19.998	13.4442
139.132	142.479
122.116	38.7221
62.156	70.5809
44.838	20.5206
4.872	43.2505
42.235	28.194
88.656	87.6722
110.138	102.885
16.882	20.7054
61.657	36.111
43.186	50.4041
62.699	57.9595
4.126	16.4734
43.421	37.3418
15.972	27.3637
58.58	55.5007
31.631	36.4042
77.349	74.9661
88.659	95.8974
28.606	30.3357
31.557	38.5909
51.479	49.1087
82.837	58.4235
66.04	62.23
44.217	34.2063
48.568	32.5785
74.526	43.2886
15.236	20.265
42.589	38.2652
11.343	27.0039
48.673	20.0915
77.182	66.733
89.519	62.3759
23.492	33.2606
22.858	28.8401
19.931	54.927
30.962	49.2432
47.067	42.5354
10.675	27.5009
50.241	33.5916
33.359	35.7883
83.206	67.5905
44.888	52.8126
37.877	47.3668
1.584	9.57258
96.233	65.2671
137.885	124.068
42.027	34.0457
56.543	36.4583
49.085	62.599
35.868	96.989
19.807	26.4584
84.632	57.8556
66.748	84.1568
54.794	48.2016
76.864	64.2552
90.172	72.4678
139.534	134.155
77.754	70.2218
26.456	34.0451
28.335	11.2249
76.688	46.2151
69.073	61.6444
79.404	77.2873
18.828	16.2709
22.144	34.9291
94.129	59.2477
45.775	56.3746
26.432	42.379
8.219	14.9055
64.234	48.0477
80.841	48.5532
65.843	64.2813
6.313	18.5467
3.524	10.7101
17.833	27.9441
54.505	57.0974
46.44	58.0484
85.311	85.1284
3.479	30.0891
65.81	68.8809
51.134	39.5406
30.131	36.9618
55.611	52.2042
47.441	45.1478
44.571	43.0385
29.417	48.5643
48.038	30.6901
14.084	29.0012
49.093	50.3591
17.641	40.5791
31.591	41.6624
18.787	23.1775
18.358	12.4311
50.62	45.4659
188.621	176.468
66.579	38.3958
17.309	23.8978
19.326	36.8488
40.521	47.2148
3.677	25.2974
48.093	37.0958
67.662	48.4699
0.659	36.0317
58.493	50.6792
84.086	88.3504
70.553	62.6612
99.019	95.843
63.682	61.2083
67.966	46.1262
76.639	43.787
74.792	60.1397
84.362	89.8306
15.442	30.0882
9.598	20.3357
141.41	65.1328
63.5	70.0358
3.632	13.9086
21.906	40.1329
83.355	68.3512
51.977	26.6259
116.275	70.3468
38.12	54.5979
36.29	14.5313
5.158	18.411
35.409	60.9816
63.185	69.4957
9.887	21.7791
78.628	74.9535
48.712	49.6149
93.942	52.4198
45.918	75.2507
46.537	45.9445
42.635	87.1915
33.319	38.3535
43.693	36.375
45.759	29.1335
72.426	32.7581
53.202	53.3566
43.548	36.2228
63.819	69.7987
110.088	97.8927
54.787	50.0873
38.403	52.3805
27.472	36.8064
47.062	23.0082
18.624	45.3588
79.02	110.036
94.784	77.8352
87.084	72.3637
91.14	114.493
64.483	36.7689
108.511	99.7936
19.549	28.0566
69.725	29.601
80.099	61.5636
4.444	11.5539
20.227	19.0258
36.331	54.9877
111.089	99.0503
22.377	17.7469
82.363	44.4082
44.938	54.8105
61.585	58.7067
47.787	57.1005
55.767	37.0352
0.393	22.7687
21.651	39.2136
87.218	79.3667
3.28901	12.3611
63.171	67.3626
113.919	118.666
51.973	44.4985
20.337	20.3419
19.673	35.5048
64.94	69.357
28.184	18.3623
32.487	44.1705
71.74	70.4317
101.478	61.5382
24.411	25.6856
68.791	78.9129
34.168	59.9734
102.221	75.9994
123.45	101.582
54.555	43.7928
92.975	62.1328
74.519	42.5793
82.97	68.8157
52.938	61.2861
54.953	53.3147
71.365	56.9727
51.351	33.114
143.447	144.152
44.085	43.8751
38.933	47.8225
66.259	65.2068
105.145	100.528
79.571	92.4723
27.025	16.307
38.569	44.0314
36.314	34.6058
9.733	41.7805
60.475	59.3431
29.711	29.8762
36.224	60.2166
80.233	56.3041
8.941	12.7931
82.624	82.0115
117.824	104.555
40.181	40.2687
33.847	31.7278
68	61.2691
67.703	56.9725
5.225	32.5246
4.093	37.9281
105.81	113.216
144.805	129.553
34.004	50.2029
15.601	24.6724
17.518	12.5627
119.192	133.092

## Sheet: Figure3b
True adsorption	Predicted adsorption
0.76536	0.77634
0.41612	0.45673
0.37213	0.40402
0.24294	0.27892
0.19846	0.23402
2.41274	2.247
0.44477	0.42015
0.61455	0.40036
0.13668	0.14376
1.04825	1.00567
0.30779	0.37115
0.38503	0.31459
0.3348	0.39974
0.97573	0.58538
0.21932	0.2106
0.24151	0.23975
2.11	1.80202
0.11532	0.15381
0.53298	0.48785
0.24028	0.26136
0.23725	0.35382
0.15323	0.17614
0.61396	0.38695
0.24307	0.26552
0.49938	0.36256
0.18989	0.25134
0.7616	0.66753
0.72196	0.599
0.11252	0.14861
0.63761	0.5595
0.23847	0.2369
0.39591	0.41476
0.28382	0.3415
0.34768	0.3294
2.68504	2.5863
0.27063	0.3136
0.48328	0.41428
0.49749	0.45483
0.95823	1.04539
0.63719	0.38493
0.80995	0.83485
0.51368	0.40105
0.10353	0.08906
0.48181	0.61096
0.2526	0.35448
0.0967	0.14771
0.34768	0.32115
1.13163	1.75582
0.16582	0.20344
1.68054	1.58598
0.21603	0.23848
0.06979	0.25533
0.6493	0.68429
0.18985	0.25326
3.3021e-05	0.07638
0.51881	0.59679
0.21819	0.27548
0.20543	0.23766
0.86739	0.81523
0.01722	0.02498
0.69672	0.67415
2.42262	1.23779
1.52401	1.53006
0.20313	0.25484
0.15392	0.19074
0.63433	0.55859
0.16792	0.1875
0.18023	0.19349
0.16571	0.18809
0.26789	0.27263
0.56279	0.71108
0.50083	0.5188
0.54722	0.45918
0.12825	0.18875
0.14126	0.17747
0.2113	0.24573
0.21399	0.22505
0.19957	0.21572
0.15645	0.18556
0.41233	0.37113
0.2914	0.28139
0.37629	0.25489
0.21854	0.31268
0.60948	0.5651
0.78601	0.81979
1.98219	1.30983
0.14526	0.21392
0.16433	0.18778
0.47044	0.4434
0.64305	0.79129
0.28509	0.60439
0.24426	0.26628
0.65662	0.77616
0.61975	0.58433
0.28423	0.29624
0.1889	0.21234
0.41418	0.42995
0.45113	0.42871
0.27729	0.67953
0.4517	0.44668
0.14538	0.29565
0.06489	0.09195
1.05681	1.53768
0.34457	0.08925
0.2615	0.36844
0.79129	0.65121
0.18755	0.21262
0.17014	0.21794
0.28667	0.25357
0.13174	0.16059
0.70199	0.7087
0.70221	0.75613
0.39649	0.41112
0.13429	0.16533
0.27656	0.28495
0.26847	0.44217
0.50141	0.52008
1.43719	1.26226
0.38422	0.40492
0.31827	0.31483
0.17159	0.24582
0.31551	0.35854
1.40114	1.45554
0.31819	0.36243
0.45884	0.37592
0.95086	0.88785
0.29857	0.34548
1.41055	1.39863
0.42264	0.32617
0.3467	0.25537
0.34802	0.38749
0.18836	0.22225
0.52142	0.56407
0.80651	0.79359
0.22989	0.30339
1.18222	1.34532
0.44275	0.59018
0.19097	0.20597
0.23302	0.35222
0.50691	0.42002
0.72636	0.92017
0.2269	0.27118
0.51573	0.4712
1.35774	0.92594
0.35755	0.56576
0.14269	0.16695
0.33734	0.39429
0.74594	0.90081
0.91368	1.17946
0.11378	0.14939
0.3003	0.38063
0.14565	0.1773
0.2372	0.24484
3.02295	2.76152
0.83565	0.81453
0.21748	0.2568
0.34048	0.50299
0.63162	0.69169
0.22467	0.31735
0.32804	0.39295
0.34416	0.34692
0.19309	0.22706
2.01168	1.28951
0.16544	0.21932
1.89278	1.48703
0.86045	0.60727
0.33446	0.35631
0.67338	0.62682
0.32114	0.31471
0.20184	0.24473
1.10569	0.54818
0.58603	0.46349
2.0573	2.39379
0.66981	0.794
0.18895	0.19295
0.30482	0.29446
0.30642	0.29646
0.68834	0.64072
0.19143	0.20543
0.40586	0.37445
0.29433	0.29171
0.13111	0.17791
0.23387	0.32933
0.16764	0.20869
1.9227	1.71951
0.36736	0.42048
0.48318	0.41014
0.68228	0.46266
0.25953	0.21851
1.24367	0.94249
0.08328	0.12092
0.52971	0.53618
0.14473	0.27462
0	0.04404
0.23145	0.22427
0.62211	0.81922
0.29173	0.33018
0.27331	0.33306
0.22552	0.27181
0.68721	0.50582
0.25548	0.22492
0.96934	0.75519
0.22263	0.24681
0.67699	0.57858
0.15018	0.21032
0.13849	0.17341
2.1205	2.20559
0.1258	0.15043
0.23517	0.25832
0.3474	0.29807
0.22808	0.23975
0.31768	0.31113
0.76662	0.88656
0.46491	0.3336
0.18963	0.20403
1.26023	1.47245
1.49461	1.12993
0.57266	0.49115
0.88526	1.20779
0.29413	0.30488
0.38185	0.3403
0.70328	0.84936
0.15542	0.19868
0.23712	0.213
0.17727	0.22779
0.39506	0.48287
0.12499	0.14617
0.17335	0.15159
0.30891	0.26919
0.25202	0.25809
0.69602	0.57785
0.21032	0.19895
0.28267	0.35491
0.33369	0.32262
0.19105	0.29812
0.47692	0.8035
0.91113	0.84838
0.6126	0.54789
0.1844	0.21316
0.8561	0.89868
0.17112	0.19805
0.18668	0.20361
0.41853	0.39185
0.48312	0.58353
0.51317	0.4856
1.4434	1.04538
0.2394	0.26884
0.000126004	0.04499
0.20788	0.21842
0.80722	0.48315
0.26195	0.29042
0.58707	0.45364
1.1187	0.80794
0.3098	0.33497
0.59001	0.49922
0.33657	0.32768
0.74968	0.64129
0.91486	0.88695
0.23646	0.29337
0.12826	0.20316
0.23291	0.30893
0.37221	0.38092
2.95583	2.88681
1.04213	0.86472
0.44279	0.36046
0.2527	0.3121
1.40657	1.48335
0.12798	0.18101
0.37532	0.37835
0.44692	0.52858
0	0.03672
0.01067	0.05311
0.55459	0.56047
1.74759	1.88738
0.11207	0.15867
0.18199	0.24957
0.34761	0.34116
0.14645	0.19609
0.15413	0.20114
0.25347	0.2372
1.09468	1.09257
0.38882	0.35989
0.14418	0.19177
0.19114	0.21166
1.56432	1.35329
0.49803	0.40181
0.2843	0.32529
0.13024	0.16868
0.26826	0.32752
0.25187	0.25899
0.50979	0.49533
1.62172	1.7894
0.21835	0.2468
0.38719	0.28642
0.91949	0.74623
0.1639	0.18273
0.17768	0.20475
0.97983	0.84582
0.17844	0.20031
0.2847	0.37866
0.36425	0.37714
0.4768	0.47758
0.49951	0.42287
0.21519	0.26878
0.76618	0.77948
0.70978	0.76571
0.22596	0.27885
1.39562	1.13936
0.31319	0.32935
0.19807	0.24847
0.99559	1.12879
0.66336	0.74257
0.24248	0.22728
0.65248	0.56175
0.18382	0.19396
0.6137	0.71477
0.20164	0.20607
0.32282	0.26475
0.17745	0.22826
0.26833	0.3048
0.29552	0.37846
0.32949	0.30051
1.04698	1.05187
0.76818	0.68116
0.35964	0.48541
0.6509	0.8524
1.05617	1.08913
0.35989	0.37344
0.15598	0.1744
0.20388	0.25527
0.11875	0.17469
0.30391	0.40065
0.2243	0.25055
0	0.05148
0.13926	0.18822
0.13463	0.17686
0.09357	0.11771
0.24452	0.28449
1.08301	0.87615
1.92513	1.77398
0.14753	0.18001
0.86951	0.66943
1.44167	1.29969
0.35692	0.29458
0.81458	0.66375
0.10311	0.13924
0.47468	0.65586
0.12234	0.15124
2.27634	1.89236
2.02612	2.13411
0.37715	0.36292
0.32398	0.27541
0.18475	0.18
0.51302	0.45939
1.8838	1.64371
1.12899	1.2841
0.44137	0.48714
0.12107	0.15997
0.59748	0.46345
0.40032	0.58898
0.26327	0.29854
0.17538	0.21977
0.19916	0.19236
1.37833	1.68997
0.13027	0.17755
0.33979	0.33539
0.64473	0.6304
0.13494	0.18452
0.30941	0.37031
0.24529	0.2867
0.8841	0.73796
0.3005	0.33928
0.26177	0.27932
1.64388	1.61771
0.50217	0.43268
0.80302	0.65964
0.20889	0.22586
0.19661	0.26302
0.28149	0.26117
0.6151	0.38648
0.1456	0.18504
0.09562	0.15571
0.67686	0.69894
0.23404	0.27308
1.29337	1.41268
0.13716	0.17739
0.47258	0.4711
0.10363	0.14266
0.35838	0.27239
0.21304	0.27208
0.19817	0.22305
0.35505	0.42166
0.24102	0.21682
0.41287	0.44333
0.38831	0.4319
0.21517	0.25191
0.34913	0.36389
0.42179	0.51678
0.24575	0.42984
0	0.0361
0.0888	0.11519
2.07076	1.79444
0.42318	0.33639
0.22904	0.26245
0.82419	0.7972
0.14692	0.15959
0.09767	0.14573
0.49134	0.44055
0.64549	0.44518
0.21204	0.21143
0.13723	0.18351
0.3316	0.28132
0.21753	0.24302
0.33483	0.42427
0.39875	0.39216
1.9829	1.55548
3.03396	2.2507
0.36172	0.34063
1.04758	0.89571
0.45937	0.56054
0.30713	0.25222
0.08941	0.13137
0.14648	0.17917
0.18791	0.24382
0.73178	1.89298
0.20133	0.18725
0.65289	0.62608
0.25401	0.36118
0.32436	0.34131
0.60728	0.72464
0.20586	0.34683
0.37678	0.36813
0.48789	0.74565
0.17066	0.20636
0.55884	0.49971
0.15916	0.17242
0.17841	0.31017
0.13868	0.16183
0.22085	0.26385
0.41846	0.53446
0.20618	0.23215
4.7452	4.35532
1.79212	1.05242
0.50126	0.52281
1.91006	2.01989
0.36274	0.2904
0.13136	0.17091
0.85902	0.63813
0.75894	0.87503
0.23899	0.26588
0.23926	0.31354
0.25957	0.30681
0.1315	0.16074
0.12728	0.16269
0.35682	0.25791
0.17215	0.22417
0.71413	0.73325
0.25872	0.40551
0.2243	0.24394
0.13629	0.17177
0.17126	0.2294
1.74311	1.72186
0.3796	0.38832
0.16438	0.23961
0.63134	0.53227
0.24472	0.23243
0.30157	0.30135
0.12846	0.15298
0.8375	0.39274
0.15789	0.18441
0.30021	0.34003
0.09261	0.21924
0.87379	0.81885
0.15311	0.17301
0.34611	0.32601
0.37947	0.33553
0.24848	0.28735
0.01478	0.11022
0.37503	0.35523
0.50591	0.60117
0.18837	0.26951
0.35726	0.40709
1.98031	2.31548
1.66159	1.40193
0.42381	0.36505
0.23875	0.25267
0.23796	0.22622
0.45652	0.42056
0.23276	0.26226
0.63301	0.56695
0.27208	0.26779
0.59309	0.62474
0.20836	0.25754
0.20843	0.235
0.32252	0.30409
0.40262	0.30908
0.65493	0.47495
0.38297	0.36698
0.11878	0.1548
0.1461	0.17228
0.62721	0.77353
1.27298	0.94894
0.98499	0.85426
0.10911	0.13679
1.73155	1.669
0.23799	0.21618
0.17978	0.2332
0.76058	0.73548
0.20749	0.23834
1.3575	1.35933
0.35921	0.38961
0.07249	0.11059
0.17025	0.20283
0.70083	0.7262
0.2341	0.28097
0.14085	0.17355
1.36194	0.71071
0.33048	0.28837
0.19489	0.22534
0.2433	0.31182
0.38909	0.53901
0.12554	0.22989
0.14367	0.19195
0.47805	0.45803
0.41849	0.39614
0.13649	0.16496
0.10652	0.14301
0.69574	0.22368
0.50824	0.74512
0.10766	0.14315
0.68548	0.64474
0.9885	0.79331
0.20993	0.22221
0.79105	0.49343
0.36509	0.3659
0.97393	0.72797
0.19501	0.23512
0.20549	0.25891
0.89611	0.77582
0.14595	0.17978
0	0.03953
0.15504	0.19351
0.4203	0.59211
0.38024	0.31389
0.26528	0.35095
0.157	0.19172
0.1588	0.1975
0.22266	0.26375
0.39101	0.16907
0.26212	0.31986
0.74547	0.49386
0.62642	0.68324
0.47183	0.56322
0.52668	0.56603
0.98104	0.68859
0.20503	0.24341
0.75587	0.71211
0.16697	0.15995
0.27746	0.35308
1.19645	1.10681
0.13478	0.15387
0.42029	0.39897
0.23059	0.25667
0.29902	0.35388
0.22162	0.23939
0.36918	0.38543
0.22139	0.23956
0.62223	1.09061
0.30314	0.30749
0.34559	0.32707
0.20296	0.22618
0.13943	0.1547
0.28378	0.30505
0.51185	0.49187
0.47265	0.47455
0.52362	0.42586
0.13065	0.15539
0.21037	0.23954
0.83093	0.82125
0.2297	0.23095
0.1884	0.21778
1.08126	1.16414
0.10442	0.16922
0.35258	0.27025
0.86093	0.89793
0.48269	0.37148
0.17904	0.21735
0.96351	0.82437
0.21618	0.23653
0.10108	0.13549
0.29992	0.29613
0.60302	0.66239
0.13031	0.16623
0.21951	0.2941
0.03038	0.0874
1.01162	1.06132
0.40591	0.41511
0.12529	0.15541
0.31336	0.31246
0.45841	0.53028
0.13244	0.19933
0.17119	0.16878
0.23397	0.26097
0.24807	0.26606
0.4668	0.43685
0.22716	0.24202
0.24857	0.265
0.21883	0.28784
0.2183	0.23522
0.79147	0.67493
0.17655	0.21183
0.47842	0.39226
0.16529	0.16726
0.13454	0.15835
0.16068	0.17366
0.05931	0.14128
1.57741	1.02062
0.25593	0.2895
0.66241	0.63716
0.57804	0.80105
0.44697	0.38987
0.52298	0.51164
0.25137	0.30876
1.19355	1.02041
0.15057	0.18267
0.14164	0.17643
0.67009	0.53222
0.28367	0.23494
1.7128	1.91187
0.22875	0.23488
0.49877	0.5245
0.20581	0.29389
0.65495	0.78766
0.95343	1.14231
0.42576	0.31761
0.1509	0.15677
0.31575	0.26953
3.03131	2.50552
1.16502	1.14558
2.13592	2.39574
0.51823	0.55017
0.14319	0.19228
0.31425	0.30457
1.15338	1.20047
0	0.06913
0.22049	0.28968
0.47271	0.79412
1.2716	1.03624
0.37355	0.43988
0.30162	0.34661
1.77776	1.03661
0.12117	0.14824
0.93545	0.6464
0.1982	0.19409
0.25501	0.27824
0.96595	0.86932
0.56285	0.62333
0.57141	0.77263
0.18359	0.17534
1.35356	1.3621
0.94624	1.00473
3.18409	2.19159
0.13342	0.17669
0.30811	0.27635
3.36123	2.7824
0.59347	0.64305
0.77388	0.72349
0.37574	0.37123
0.15528	0.21325
0.2553	0.30416
0.54088	0.49518
0.09514	0.15427
0.63646	0.4536
0.53607	0.50976
0.23251	0.26002
0.15928	0.20237
0.4108	0.38978
0.67421	0.48194
0.18673	0.23075
0.42982	0.56207
1.08289	1.00048
0.18597	0.19788
0.5053	0.36942
1.19041	1.02669
0.22348	0.20737
0.20691	0.22538
0.54379	0.59257
0.45371	0.49163
0.35552	0.49972
0.29972	0.29677
0.17272	0.1907
0.29844	0.31392
0.14114	0.17253
0.81913	0.70381
0.31926	0.49608
1.54089	1.62973
0.43686	0.48845
0.3041	0.26706
0.42139	0.4071
0.19	0.18571
1.07842	1.24919
1.04986	1.07914
0.32391	0.44017
0.16239	0.20345
0.1734	0.1772
0.13998	0.1664
0.10635	0.14735
0.23871	0.23161
1.144	1.19535
0.14338	0.20713
0.2204	0.2049
0.62889	0.57297
0.49507	0.51069
0.15966	0.18842
0.11647	0.14404
1.04921	0.93362
0.28217	0.29466
0.22508	0.18594
1.08151	1.01787
0.3668	0.34241
0.33766	0.32932
0.12223	0.14977
0.30343	0.2883
0.29589	0.40245
0.1888	0.20466
0.54193	0.47771
0.33375	0.36633
0.24177	0.28066
0.05568	0.32427
0.48043	0.32959
0.16318	0.19452
0.31031	0.28911
0.09345	0.18707
0.28379	0.31405
1.00982	0.66257
0.1228	0.16028
0.4071	0.42899
0.30645	0.46463
0.21377	0.25133
0.27292	0.38932
0.19695	0.23599
0.16162	0.18579
0.31234	0.2556
1.90007	1.07472
3.71734	3.17693
0.13254	0.16583
0.29616	0.30792
0.20462	0.20273
0.23085	0.24293
0.29562	0.28067
0.87866	0.73284
0.29806	0.22845
0.21199	0.50961
0.39154	0.42933
0.18217	0.21828
0.45583	0.44481
0.32225	0.37605
0.17122	0.2024
0.18865	0.2357
0.29135	0.32538
0.13181	0.15328
0.9394	1.09913
0.61083	0.7378
0.2317	0.28928
0.30683	0.31263
0.33188	0.36221
0.69459	0.51733
0.2899	0.3105
0.37133	0.40237
0.21005	0.18068
0.25911	1.2198
0.18594	0.24231
1.38776	1.12057
0.09268	0.13371
0.21275	0.21062
0.20544	0.22724
0.30558	0.33713
0.16618	0.19788
0.13394	0.1578
0.26778	0.26209
0	0.03225
0.16684	0.19701
1.90345	1.63074
0.28024	0.23247
0.15799	0.19406
0.20873	0.2629
0.24125	0.53912
0.18923	0.21258
0.16687	0.18105
0.07697	0.11327
0.27156	0.24867
0.22461	0.23403
0.33825	0.43527
0.1408	0.15257
0.09776	0.13036
0.46842	0.5896
0.23075	0.25535
0.30751	0.33869
0.41989	0.47413
0.37065	0.43509
0.20557	0.34478
0.24456	0.23565
0.95057	0.82819
0.53051	0.49962
0.26932	0.33172
0.14241	0.18169
0.81999	0.94077
0.13992	0.16472
0.28198	0.30901
0.36996	0.37817
0.49957	0.47121
0.29975	0.25878
0.43531	0.48569
0.12534	0.16329
1.09675	1.00341
0.43361	0.30028
0.63063	0.9145
0.7108	0.94106
0.10056	0.13721
0.17566	0.17444
0.25926	0.27915
0.96859	0.77082
0.41986	0.39918
0.20358	0.24335
0.28784	0.29113
0.15419	0.21444
0.80896	0.67127
0.33359	0.34455
1.57541	1.52147
0.14031	0.1581
0.31817	0.42188
1.30283	1.13421
0.64554	0.50715
0.13968	0.19461
0.45967	0.59286
0.13223	0.19571
0.20539	0.23114
1.20916	0.88269
0.18784	0.24416
1.23814	1.44921
0.22308	0.2365
1.50741	1.38369
0.08463	0.1275
0.22612	0.24437
0.47114	0.48714
0.62129	0.43365
0.26358	0.30134
0.36059	0.39282
0.61743	0.63299
0.23303	0.28037
1.99134	2.18153
0.33394	0.34616
0.11904	0.16354
0.39938	0.30026
0.23529	0.23259
0.48835	0.39055
1.33394	1.07766
0.22074	0.21444
0.27268	0.22216
1.07371	1.38104
0.15554	0.14785
1.6247	1.8155
0.49345	0.43942
1.20544	1.28971
0.14169	0.18434
0.67085	0.62635
0.60779	0.50667
0.47609	0.56931
0.33433	0.33231
0.21128	0.19566
0.18509	0.22369
0.5319	0.40881
0.31333	0.29925
0.10958	0.14455
0.32251	0.3273
0.16879	0.20145
0.19357	0.22335
0.88136	0.98199
0.24505	0.21354
0.55523	0.49267
0.19813	0.24436
0.11348	0.14112
1.03719	1.04155
0.19189	0.18696
1.05162	1.19145
0.61262	0.71449
2.36759	2.18209
0.34133	0.48548
0.10529	0.13051
0.15337	0.16987
0.20381	0.27156
0.20313	0.26378
0.15742	0.24661
0.09492	0.1216
0.14302	0.21082
0.17095	0.24025
0.34811	0.49324
0.61479	0.52713
0.37157	0.39651
0.76081	0.95938
0.3279	0.27997
1.42212	1.54364
0.59413	0.77785
0.19803	0.24863
0.185	0.28112
0.58304	0.75146
0.15898	0.18415
0.25389	0.27825
0.19417	0.20119
0.11248	0.4184
0.58013	0.707
0.57197	0.40659
0.44659	0.41418
0.69887	0.60723
0.15782	0.18391
0.39769	0.39708
0.15942	0.20443
0.26638	0.2785
0.28341	0.32786
0.56998	0.52715
0.38706	0.37804
0.25699	0.32358
0.35194	0.22248
0.18146	0.21877
0.21342	0.25567
0.09767	0.13694
0.17316	0.20799
0.2165	0.3984
0.20269	0.19993
0.1933	0.26633
0.22549	0.24672
0.22754	0.25689
0.38231	0.38834
0.03395	0.06291
0.43017	0.39314
0.35765	0.38883
0.24146	0.27519
0.25647	0.28193
0.38246	0.20251
2.54497	1.57146
0.70939	0.65272
1.07135	1.07957
1.46737	1.025
0.33036	0.3141
0.33543	0.42562
0.31261	0.32195
0.32558	0.28204
0.11684	0.1492
0.19164	0.2389
0.70809	0.74473
0.15155	0.18042
0.22918	0.23848
0.23432	0.29001
0.23703	0.29368
0.4738	0.4528
0.25381	0.42904
0.23095	0.27619
0.38457	0.38224
0.56994	0.71879
0.29187	0.35832
0.1966	0.14394
0.21124	0.29219
0.66569	0.67508
0.16394	0.17898
0.49492	0.33282
1.09124	1.12893
0.62709	0.68543
0.34855	0.28993
0.85151	0.71737
0.57979	0.44042
0.26223	0.34765
0.58769	0.74538
1.74657	1.3627
0.87769	0.56107
0.17874	0.19541
0.24713	0.31468
0.1715	0.17286
0.19707	0.21891
0.17896	0.18553
2.81354	3.17373
0.75816	0.70633
0.33596	0.31682
0.16448	0.22472
1.26614	1.04855
0.09957	0.13076
0.4088	0.3744
0.09668	0.13549
0.30485	0.32121
0.6144	0.5092
1.88866	0.8018
0.24955	0.25933
0.23621	0.26409
0.17722	0.22088
0.22446	0.20573
0.74238	1.10919
0.27938	0.27634
0.3348	0.32864
0	0.051
0.11858	0.14975
0.31233	0.24033
0.38936	0.47587
0.36177	0.82817
0.122	0.19727
0.19144	0.23068
0.47915	0.51516
0.2011	0.22085
1.66063	1.65647
0.30667	0.30501
0.07749	0.10052
0.38455	0.41174
0.46356	0.30171
0.09978	0.13437
0.29063	0.30446
0.84722	0.76333
0.3374	0.31391
0.20673	0.23405
0.67287	0.63392
0.20854	0.26354
0.59781	0.60382
0.87514	0.86912
0.50167	0.59504
0.26744	0.34144
0.36366	0.46328
0.43226	0.61574
0.19956	0.22381
0.18532	0.2619
0.54079	0.4934
0.16298	0.17188
0.38524	0.37929
0.36268	0.36895
0.57417	0.57104
0.63551	0.92307
0.86754	0.53066
0.28199	0.32524
0.20127	0.21441
0.33948	0.45718
0.31277	0.30592
0.19669	0.22424
0.17418	0.19094
0.44414	0.26882
0.25952	0.31245
0.46687	0.68377
0.51696	0.52288
1.38569	1.91599
0	0.06423
0.22737	0.24358
0.50494	0.46501
1.0234	0.88101
0.14577	0.16267
0.27257	0.19792
0.2318	0.23128
0.26031	0.25843
0.12263	0.17279
0.2837	0.28762
0.3217	0.34529
1.09046	0.97316
0.31329	0.34037
0.12711	0.17926
0.12948	0.15873
0.23999	0.29699
0.29193	0.34513
0.11373	0.18332
0.25875	0.27146
1.87098	1.46238
1.46728	1.47954
0.34905	0.22756
0.33742	0.42965
1.40134	1.17634
0.19548	0.27301
0.35437	0.31333
2.65914	2.10806
1.84981	1.71367
0.29659	0.36132
0.32754	0.30425
0.77861	0.51642
1.16628	1.07837
0.27081	0.30199
0.43603	0.34944
0.17012	0.23355
0.29627	0.47968
0.42655	0.52803
1.36115	1.60919
0.18135	0.22704
2.2489	1.70809
0.31384	0.31234
0.19145	0.22408
1.09351	0.99975
0.15975	0.18353
0.5907	0.62561
0.5812	0.53974
0.2601	0.34884
0.28206	0.24623
0.25668	0.28704
0.20695	0.25186
1.4303	1.11511
0.16941	0.19827
0.22387	0.2735
0.02863	0.07821
0.67789	0.49723
0.34186	0.3791
0.53074	0.50515
0.28196	0.31767
1.13736	0.94699
0.13424	0.2038
0.2355	0.25164
0.7271	0.67393
0.16515	0.2367
1.0508	1.23639
1.56703	1.09338
0.6539	0.66926
0.53172	0.58624
0.83277	0.7096
1.32487	1.01278
0.1951	0.20847
0.47888	0.51013
0.22283	0.25222
0.43817	0.36448
1.11345	1.06138
0.36814	0.29374
0.47533	0.30925
0.68221	0.66878
0.15847	0.20439
0.50913	0.49559
0.45477	0.32183
0.12462	0.15923
0.17911	0.21341
0.66265	0.7111
0.27818	0.30372
0.22725	0.24996
0.5016	0.44149
0.72811	0.63335
0.27785	0.33359
0.94159	0.83721
0.21442	0.2556
0.54233	0.50039
0.18942	0.19331
0.75783	0.57225
0.34097	0.3936
0.59451	0.7581
1.32058	1.21208
0.59075	0.5584
0.21406	0.23499
0.52676	0.91208
0.22823	0.24972
1.40196	1.38537
2.42396	1.73949
0.46534	0.39363
0.59704	0.63441
1.43949	1.4362
0.1781	0.24472
1.49137	1.86189
0.23944	0.25212
0.44002	0.45557
0.47184	0.40408
1.03963	1.25565
1.27591	1.19966
2.68789	2.1142
0.22765	0.22656
1.0637	0.8337
0.23678	0.23671
0.91831	0.77753
0.14193	0.17701
2.27253	2.1616
1.35211	1.10651
0.1139	0.14965
0.25359	0.50901
0.31446	0.29367
0.85242	0.65998
0.17998	0.22221
0.88947	0.89695
0.74824	0.45799
0.38714	0.35774
0.30255	0.36275
0.36632	0.43065
0.21856	0.23767
0.08769	0.13599
0.21241	0.28531
0.23961	0.22275
0.75331	0.82545
0.49807	0.7146
3.12129	3.14705
0.21053	0.21705
0.79444	0.63265
0.21698	0.24064
0.73574	0.81253
0.28522	0.36177
0.2052	0.22392
0.7353	0.71273
0.10609	0.13328
0.35766	0.31065
1.22446	1.07755
0.3227	0.359
0.18776	0.21324
0.14847	0.18717
0.28524	0.26377
0.48483	0.4113
0.2076	0.24189
0.74135	0.83708
1.36484	1.19902
1.42867	1.1863
0.29107	0.26749
0.88889	0.85927
0.53746	0.70193
0.3568	0.38198
0.19923	0.23554
0.2421	0.26447
1.05405	1.11438
0.08524	0.11367
0.30603	0.26174
0.05228	0.12878
0.51155	0.50445
0.21537	0.25053
0.21113	0.24939
0.40959	0.41673
0.20266	0.26447
0.16549	0.17216
2.90697	2.85235
1.85496	1.41058
0.40539	0.51964
0.75446	0.82883
0.4138	0.3793
0.28067	0.2931
0.44015	0.33021
0.19831	0.23547
0.24277	0.28311
0.15912	0.20382
0.45266	0.45848
0.2074	0.29914
0.30239	0.29682
0.27252	0.34667
0.34272	0.34741
0.19233	0.27441
0.41706	0.32974
0.35179	0.25228
0.1641	0.2616
1.00028	0.66461
0.43656	0.39492
0.2607	0.32371
1.54602	1.57957
0.19198	0.24424
0.43829	0.34462
0.23104	0.25191
0.4033	0.43431
0.76776	0.70317
0.22402	0.21563
0.30536	0.23564
0.42221	0.4929
0.36792	0.26863
0.18715	0.24091
0.36911	0.38613
0.19513	0.22952
0.42877	0.57861
0.20487	0.25616
0.29122	0.31511
0.95283	0.78916
0.21742	0.30814
0.15201	0.20709
0.72075	0.6777
0.29583	0.33867
0.2581	0.27066
0.16385	0.20433
0.98993	1.13856
0.48471	0.29727
0.25897	0.25233
0.35975	0.30516
0.89024	0.71227
0.63946	0.62977
2.76538	2.61018
0.52897	0.51456
0.18276	0.18878
0.75836	0.75478
0.26619	0.35348
0.28865	0.3466
0.90439	1.07958
0.14628	0.16513
0.12136	0.16207
0.52358	0.67907
0.67911	0.76651
0.70148	0.62481
0.13857	0.20797
1.01618	0.96871
0.31024	0.38831
0.21739	0.22436
0.48079	0.4832
0.32095	0.43158
0.21847	0.27029
0.01282	0.08062
0.47096	0.55385
0.09363	0.13963
1.69316	1.38304
0.73753	0.54164
0.1974	0.21109
0.93356	0.96709
0.19415	0.65635
0.41976	0.4978
0.28547	0.31382
0.23344	0.27232
0.40051	0.41023
1.03622	1.10128
0.21962	0.26599
1.52464	1.62529
0.36446	0.48087
0.14254	0.17099
0.23518	0.2502
0.43666	0.41193
0.29721	0.32701
0.13533	0.16466
0.11656	0.14566
1.65302	1.8353
0.12405	0.15366
0.1607	0.15982
0.90893	0.78332
0.23792	0.21428
1.06691	0.99625
1.02309	0.92554
1.46843	1.55036
0.18627	0.21084
0.28542	0.29358
0.80426	0.79521
0.18625	0.19739
1.04532	1.18666
0.12794	0.15877
1.12297	0.92012
0.24482	0.30055
0.30184	0.29896
0.48271	0.45873
0.23459	0.30034
0.22623	0.2092
0.48754	0.49032
0.53218	0.41234
0.36408	0.33483
1.04857	0.88745
0.14218	0.16393
0.34816	0.38682
0.07463	0.11003
0.3854	0.44778
0.19955	0.2252
0.53904	0.62378
0.30069	0.35344
0.22254	0.2479
0.2946	0.30116
0.33075	0.36542
0.17422	0.21176
0.3442	0.44447
0.5597	0.46954
0.2846	0.32697
0.2447	0.27603
0	0.03329
0.1254	0.20228
0.13634	0.15952
2.67379	2.58789
0.16042	0.24329
0.73969	0.83919
1.05596	0.80857
0.64716	0.55612
0.2845	0.28812
0.19323	0.23543
0.26784	0.34877
1.19728	0.77078
0.46277	0.46663
0.43109	0.42024
0.22229	0.26918
1.16708	0.95969
0.24625	0.27625
0.20794	0.24986
0.19805	0.22052
0.25109	0.26975
0.26858	0.23434
0.32742	0.33776
0.35849	0.46443
0.21905	0.21618
0.33208	0.28228
0.19478	0.27693
0.22821	0.24185
0.2221	0.28169
0.25198	0.24742
0.27987	0.30297
0.17875	0.20619
0.15105	0.24239
1.35433	1.28305
0.36297	0.32564
1.81597	1.71555
1.56001	1.30441
3.42939	3.3848
0.18806	0.21616
0.18222	0.20709
0.66547	0.70695
0.93329	1.01692
0.19182	0.21386
1.27013	1.28563
0.26317	0.31264
1.06302	1.07738
0.09883	0.25301
0.37141	0.34276
0.36135	0.35665
1.01848	1.4864
0.4019	0.38129
0.24516	0.24583
0.32385	0.42898
0.43374	0.4673
0.44448	0.42581
0.35333	0.34499
0.24041	0.31127
1.52124	1.41209
1.06282	1.04479
0.47414	0.45953
0.16731	0.20102
0.49323	0.405
0.17318	0.19821
0.67165	0.70446
0.50736	0.50558
0.1526	0.19799
0.47739	0.51297
0.68945	0.42585
0.18116	0.25267
0.1545	0.20656
1.61951	1.81734
0.82353	0.78079
0.76924	0.47611
0.25266	0.28138
0.25219	0.25034
0.27311	0.28153
0.36322	0.31633
0.14766	0.17597
0.30083	0.32935
0.11085	0.14428
0.32819	0.22774
0.33309	0.32787
0.17212	0.18604
1.18887	0.84909
0.34575	0.38144
0.34591	0.3245
0.19274	0.20229
0.2427	0.2833
0.91285	0.81478
0.25358	0.25471
0.62905	0.44955
0.89461	0.91752
0.34653	0.32334
0.22704	0.24115
1.32451	1.09198
0.47282	0.4305
0.22808	0.21181
1.07242	1.12625
0.25846	0.25336
0.33468	0.47068
0.37955	0.47896
0.19228	0.22588
0.52839	0.52197
0.17847	0.25194
0.19927	0.21804
1.65828	1.67175
0.28559	0.29484
0.37166	0.49213
0.34203	0.27013
0.84528	0.95433
0.36704	0.38782
0.55576	0.36346
0.31401	0.29264
0.35946	0.38051
0.34924	0.29757
0.27639	0.399
0.23751	0.27856
0.2993	0.34489
0.12802	0.16804
0.13114	0.18087
0.21146	0.28098
0.16112	0.20844
0.5253	0.52378
0.1721	0.22754
0.35521	0.36908
0.1641	0.36148
0.25281	0.29474
3.117	2.89552
0.19266	0.20665
0.59766	0.98955
0.26273	0.3505
0.26252	0.28269
0.0687	0.09911
0.68082	0.37698
0.01484	0.05712
1.56814	1.04125
0.48586	0.36983
0.47663	0.36218
0.29047	0.24539
0.27029	0.28237
0.15442	0.20052
0.57853	0.67481
0.38241	0.3972
0.33023	0.32736
3.28246	3.33615
0.18475	0.23604
0.82919	1.18271
0.38134	0.41715
0.39511	0.14187
0.19561	0.28366
3.28672	3.12216
0.04104	0.05901
1.19554	0.8695
0.19546	0.21625
0.28012	0.28807
0.20636	0.25771
0.29993	0.28781
0.8319	0.88355
0.26856	0.29323
0.24473	0.2482
1.59618	1.09437
0.3402	0.30956
0.48674	0.44737
1.05101	0.71065
0.33214	0.31669
0.71225	0.66344
0.27909	0.52096
0.31481	0.39046
4.70126	3.80093
0.21459	0.25822
0.33538	0.37348
0.26554	0.24096
0.15322	0.16856
0.79709	0.9169
0.75082	0.59291
0.51473	0.36081
1.44291	1.37336
0.22886	0.27772
0.20326	0.2825
0.24809	0.29003
0.2441	0.27196
0.30033	0.30645
0.1613	0.2004
0.02494	0.09883
0.71696	0.43643
1.17595	1.27402
0.38178	0.43105
0.11939	0.17598
0.51915	0.5008
0.1885	0.24639
1.48868	1.5218
0.20068	0.27213
0.24209	0.26759
0.2525	0.33704
0.24489	0.29744
0.31848	0.32167
0.22908	0.23594
0.48349	0.48111
0.32875	0.30029
0.58461	0.57179
0.39563	0.37106
0.32322	0.31984
0.50533	0.44888
0.1645	0.19037
0.26079	0.28301
1.3926	1.09178
0.10778	0.1387
0.28267	0.30992
1.06309	0.90334
0.20651	0.3485
0.18792	0.19607
0.87113	0.59956
0.96203	0.80591
0.56592	0.51279
0.53948	0.88913
0.23595	0.26144
0.18587	0.23026
0.16245	0.2197
0.59049	0.45044
0.3259	0.35478
0.21465	0.1995
0.56729	0.59011
1.39388	0.61048
0.17699	0.24129
0.19854	0.22719
0.24946	0.26452
0.135	0.1766
0.17827	0.23598
0.36057	0.43289
0.27351	0.31248
0.40327	0.33533
0.23269	0.21041
0.6146	0.65939
0.39781	0.2998
1.17831	1.12365
0.15085	0.1819
0.63156	0.69945
0.5394	0.60776
0.81601	1.16229
0.1372	0.1706
0.13002	0.14867
0.22111	0.29513
0.94182	0.9473
0.44637	0.42259
0.76135	0.65539
0.33577	0.39413
1.38206	1.68349
0.11593	0.15397
0.13272	0.16293
1.12503	1.06288
0.25958	0.26448
2.49952	2.393
0.32241	0.24911
0.69995	0.58419
0.48422	0.41266
0.16194	0.21325
0.08283	0.12053
0.39582	0.68504
0.13737	0.18055
0.16655	0.21482
1.33871	1.28934
2.11679	1.55565
0.47961	0.51085
1.05852	0.98886
0.12754	0.18335
0.15954	0.19277
0.25587	0.26626
0.19727	0.21379
0.26495	0.26786
0.15253	0.17594
1.10748	1.17008
0.55985	0.53314
0.4044	0.37415
1.14533	1.69443
0.96245	0.94869
0.21537	0.23349
0.40929	0.3647
0.76249	0.59704
0.42479	0.34063
1.03899	1.08509
0.17596	0.2026
0.14071	0.17223
0.21047	0.23746
0.15039	0.17948
0.3657	0.34909
0.56161	0.43612
0.28749	0.35796
0.94274	1.01713
0.73048	0.52903
0.1454	0.17863
0.5654	0.42533
0.76291	0.69756
0.55746	0.51835
1.74533	1.36323
1.87642	1.59228
0.19878	0.2541
1.91832	2.24533
2.16511	1.82611
0.2734	0.47739
0.37214	0.32053
0.13692	0.16867
0.24956	0.26506
0.11561	0.16719
0.14722	0.15677
0.50796	0.56082
0.73511	0.54711
0.44923	0.44983
0.2712	0.27579
1.23346	0.87632
0.69705	0.59152
0.18011	0.21628
0.38409	0.45219
1.06877	0.69711
0.91859	0.98437
0.52803	0.44467
0.24878	0.24329
1.55474	1.44641
0.4577	0.42635
0.18668	0.22032
0.58204	0.52808
0.22341	0.37412
0.45268	0.38317
1.18951	0.88687
0.52049	0.56917
0.42128	0.50679
0.42857	0.6469
1.37906	1.12964
0.20466	0.26139
0.21093	0.27631
0.24654	0.26444
0.2318	0.23695
0.53753	0.58945
1.44099	0.8767
0.13687	0.16659
1.06942	1.05663
0.66009	0.53242
0.23564	0.19046
0.18449	0.20115
0.18638	0.19817
0.80568	0.60721
1.7224	1.74865
0.15372	0.15688
0.19957	0.2853
0.25331	0.2829
0.12197	0.157
0.39436	0.46114
2.03499	0.99684
0.16854	0.19296
0.32285	0.38235
0.29288	0.41097
0.26848	0.25743
1.04901	0.99134
0.52616	0.46508
0.25391	0.27442
0.26684	0.27352
0.17225	0.1817
0.05151	0.06172
0.32149	0.33169
0.22988	0.23571
0.45751	0.42263
0.27718	0.30234
0.16312	0.19416
0.31428	0.29388
0.47154	0.51398
0.40308	0.39126
0.28868	0.43005
0.18563	0.26364
0.24032	0.27235
0.2732	0.27356
0.46586	0.51575
0.75096	0.6807
0.44626	0.41999
0.19812	0.2501
0.40237	0.44184
0.29146	0.34052
0.26806	0.26285
0.23821	0.3697
0.11618	0.17627
0.19375	0.22965
0.2142	0.25957
0.32355	0.41654
0.43753	0.41626
0.15253	0.1999
1.20671	1.01665
0.17481	0.22116
0.30972	0.24224
0.95537	1.14935
0.35743	0.26294
0.26419	0.30384
0.62895	0.57681
2.35465	2.26743
0.21695	0.21468
0.40316	0.48579
0.15061	0.17294
0.35458	0.64568
0.21637	0.24723
0.4674	0.54947
0.4647	0.69907
0.15707	0.23193
0.15984	0.22195
0.68717	0.69663
1.06278	0.97595
0.1841	0.2369
0.84099	0.94616
0.15329	0.19734
0.17643	0.2386
0.33817	0.32155
0.13499	0.18678
0.20268	0.20749
0.66529	0.60239
0.13701	0.18655
0.23495	0.23854
0.11629	0.14882
0.37798	0.40815
0.31928	0.44368
0.65364	0.72481
0.6314	0.4774
0.23728	0.3585
0.1431	0.18176
0.56783	0.45634
0.24035	0.26102
0.23616	0.27101
0.13682	0.19359
1.09658	1.18927
2.15074	1.72106
0.14699	0.17239
0.76953	0.8189
0.60519	0.41083
0.55411	0.60921
0.34468	0.34963
1.0755	0.88023
0.60106	0.64238
0.09787	0.15189
0.28463	0.26563
0.73115	0.51569
0.18073	0.20328
0.34175	0.39378
0.31329	0.35694
1.49835	1.61653
0.115	0.16801
0.27872	0.27296
0.09369	0.13555
0.12779	0.16563
0.32352	0.40181
1.48297	1.0216
0.67002	0.4671
0.15337	0.15797
0.44474	0.45362
0	0.03258
0.21051	0.24908
0.19801	0.2278
0.63098	0.70576
0.15831	0.19913
3.50322	3.23418
0.5018	0.57975
0.68704	0.64603
0.1376	0.17066
0.23493	0.27894
1.67772	1.56679
0.18408	0.20763
0.22385	0.28024
1.68877	1.41269
0.33377	0.29914
0.26171	0.34718
0.17574	0.20808
0.2385	0.281
0.07891	0.10982
0.22713	0.25624
0.23921	0.24975
0.33377	0.38766
0.10893	0.35773
0.70374	0.61315
0.70839	0.63111
0.36822	0.4259
0.43449	0.31354
2.2735	0.95604
0.21159	0.25158
0.39489	0.44172
0.20165	0.24776
0.8053	0.72187
0.17173	0.21976
0.52143	0.30449
0.1507	0.1804
0.293	0.33406
0.35862	0.27416
0.81528	1.33987
0.14662	0.18659
0.15426	0.17693
0.5441	0.47418
0.30293	0.32658
0.15524	0.1826
0.50097	0.46999
0.13015	0.16193
0.55935	0.55756
0.2955	0.53459
0.18514	0.21386
1.17915	0.71322
0.2894	0.23189
0.416	0.35091
0.14949	0.20184
0.25662	0.27424
0.52546	0.49806
0.14633	0.15799
0.2554	0.24633
0.66348	0.70368
0.27373	0.32875
0.18463	0.21527
0.17768	0.19881
0.72937	0.59331
0.20164	0.22234
0	0.06608
0.12127	0.16607
0.2703	0.28278
0.25003	0.23776
1.02277	0.99889
0.68209	0.59875
1.41793	1.14697
0.77211	0.94777
0.3749	0.36885
0.155	0.20635
0.36565	0.33952
0.30382	0.33391
0.34852	0.38581
1.19323	0.97924
0.14851	0.21212
0.36379	0.39721
0.64211	0.76067
0.34312	0.37855
0.79425	0.83951
0.29053	0.32085
0.12808	0.168
0.51609	0.37651
0.41493	0.39291
0.19473	0.23813
0.12071	0.1622
1.00495	0.92615
1.25052	1.12711
0.15267	0.28233
0.27218	0.31945
0.08556	0.12191
0.45102	0.37736
0.20331	0.20731
0.23965	0.2517
0.77902	0.59327
0.16246	0.23428
0.39399	0.46946
2.03466	1.26868
0.52561	0.45519
0.19792	0.22128
0.59953	0.5171
2.0103	1.51615
1.37579	1.20354
0.20679	0.23545
1.48094	1.56317
0.74807	0.9917
0.02089	0.03857
0.40638	0.39426
0.94743	0.76671
0.2318	0.24298
0.62348	0.46064
0.41321	0.42054
0.13386	0.16279
0.61358	0.54558
0.51309	0.80523
0.86263	0.83338
0.40996	0.41634
0.21192	0.4852
0.66197	0.70662
0.21691	0.22542
0.63529	0.419
1.02225	0.86171
0.10316	0.21336
0.31161	0.3057
1.59049	1.77985
0.14118	0.19366
0.31925	0.29463
0.47532	0.45567
0.1978	0.25026
0.19257	0.20819
0.03793	0.52512
0.15226	0.2005
0.18814	0.19109
1.19676	1.62121
0.2312	0.24079
0.25841	0.30837
0.29881	0.27305
0.3376	0.77026
0.78887	0.67794
0.23668	0.31941
0.13351	0.17198
0.19515	0.25664
0.49733	0.50741
0.38216	0.44729
0.25066	0.26981
0.17312	0.21541
0.31144	0.29908
1.11754	1.17267
0.35515	0.4157
0.17947	0.18749
0.30486	0.33418
0.48586	0.57572
1.47629	1.22948
0.26107	0.30456
0.66786	0.70813
1.40403	1.29344
0.1287	0.19018
0.23736	0.27827
0.439	0.45378
0.25918	0.2726
0.41717	0.31373
0.16935	0.21844
0.73486	0.91147
0.31985	0.48422
0.01892	0.06713
0.49447	0.75164
0.37695	0.32474
0.32736	0.49492
0.8791	0.66413
0.64442	0.69038
0.69456	0.6521
0.21035	0.25205
0.66265	0.57276
0.27486	0.30612
0.35678	0.31755
0.21344	0.2424
2.73924	2.44273
0.6197	0.60916
0.15263	0.18516
0.3686	0.80638
0.12516	0.14783
0.33579	0.31424
0.3498	0.32669
0.68108	0.70231
0.15026	0.18325
0.663	0.62908
0.24685	0.36241
1.53407	1.24481
0.23061	0.26673
0.31256	0.26477
0.22508	0.23332
0.12863	0.1336
2.07398	0.36558
2.08532	1.51962
0.28577	0.33972
0.30327	0.32749
0.58187	0.46202
0.20348	0.23379
0.26316	0.27863
0.23076	0.26694
0.13777	0.19804
0.1542	0.19185
0.26254	0.28729
0.17886	0.24895
[truncated: 46,634 more rows]

## Sheet: Figure3c
DeepSorption	RAC_MLP	CGCNN	MOFNet	MBTR_MLP	GEO_MLP
23.9761	47.4476	61.4848	9.36585	24.5007	90.2357
64.1418	9.163	51.4547	99.7044	44.9064	60.266
56.0802	30.8277	15.2625	68.5929	62.9324	45.48
10.0278	19.3241	1.77716	3.68573	13.8689	35.5386
6.66743	27.4499	5.45445	25.7712	12.8539	34.211
1.92386	34.1302	1.0582	1.80824	17.9613	54.4342
13.062	22.5825	3.43509	20.4939	34.1538	4.80199
51.6523	59.3359	19.3026	69.1323	65.9873	52.3144
11.7723	8.91685	5.12945	15.8765	6.66113	29.5964
7.37413	12.3803	19.0635	16.2547	35.5258	57.8814
14.0531	1.39983	33.5804	14.9347	6.7595	13.973
5.76436	27.8602	31.976	38.2015	33.2533	86.4759
16.9272	11.6859	17.4367	27.7301	36.4897	26.765
19.729	2.25137	28.5252	23.6793	31.741	18.9807
7.78611	9.26369	10.4369	20.112	33.2581	23.2726
1.993	2.87071	14.7347	16.6786	6.71698	0.63502
2.15427	1.52632	76.6091	3.88718	7.02947	23.5913
64.8653	103.993	11.3986	39.633	95.4274	74.4269
7.24829	32.1283	76.9938	8.40468	27.2124	21.1798
69.2528	85.3889	11.231	62.237	81.5955	54.2909
10.9324	7.28256	2.97987	7.31158	0.33163	34.2609
13.9757	7.5287	15.0519	6.07556	7.85296	20.2928
17.0852	4.573	22.1093	2.9297	12.199	13.4259
0.66362	3.98118	4.12807	7.74271	21.2945	6.73074
6.33444	8.62459	11.7989	4.07724	7.95113	3.82615
21.7749	2.31175	21.1287	10.2622	9.29164	6.53241
15.8497	20.4496	2.03348	7.71444	7.06909	28.0778
0.07235	23.1999	58.4606	9.37661	9.26616	8.72115
17.0826	38.7936	24.4377	64.4177	23.1805	7.58722
26.8259	2.39685	0.20368	30.4976	34.9959	14.2936
32.2916	20.1868	2.44267	38.8207	35.1661	15.6506
10.3146	5.18337	18.1446	30.3672	9.34365	13.8496
22.1433	11.1357	2.58161	35.8791	18.2901	0.27686
6.24033	6.71974	19.7604	3.957	18.9917	66.8837
13.4448	4.67929	11.206	14.5329	18.1527	13.3517
11.214	13.2784	54.1772	21.4009	13.1551	8.38015
3.74442	64.7937	4.21227	17.1975	56.1061	4.39438
8.5008	40.0689	19.4728	14.3287	17.2466	4.37585
13.9698	10.6848	11.6752	49.3154	1.64307	20.101
5.87141	4.43238	21.6438	6.6167	3.92231	14.6246
6.1772	20.9756	21.5027	38.226	27.5504	33.0098
4.47827	22.9866	17.3261	9.69341	45.3989	14.2387
11.551	18.7499	0.62688	10.002	24.8741	18.4884
8.76958	7.81254	18.5769	3.19552	22.3002	26.5855
14.0321	3.44987	34.0686	2.31622	2.41442	6.50749
18.9564	14.439	21.3833	13.138	4.13036	12.3415
8.85084	4.87447	0.48997	12.7415	2.77903	4.5519
15.8141	3.9643	55.3413	21.0683	0.61921	17.0402
50.2875	35.6519	12.1632	81.7171	42.2968	34.0663
23.7515	17.4162	2.03649	20.645	20.2791	5.09397
7.8775	1.51323	2.89148	1.69437	27.1314	3.71973
4.93295	0.044	4.69307	0.044	3.30348	7.28466
2.85456	2.02056	18.0014	4.63602	8.11144	19.0121
19.9553	28.6266	24.8855	9.1714	10.9044	7.71725
2.70162	5.09088	28.4104	12.8431	13.7574	7.72877
18.0218	6.88583	10.9609	19.4489	7.06114	12.3602
16.1759	26.8241	21.7599	11.5755	32.5117	10.0389
18.5945	61.6663	51.464	37.8127	36.0522	87.0753
11.3523	21.3662	74.3324	48.193	42.6778	1.71628
72.7412	65.9762	8.51628	69.3518	80.9558	89.2369
2.42719	2.01964	0.46847	21.7999	17.6487	13.4919
4.00593	2.46569	12.8606	7.14763	3.11358	0.1413
4.08326	0.62836	35.0924	14.1846	0.71701	15.6233
3.90358	5.58562	17.3904	13.89	5.13042	21.9044
1.29738	6.69918	69.5427	20.092	11.8197	44.8527
60.7005	17.6331	3.21243	6.70434	44.7233	95.0942
12.7636	6.10461	16.9446	23.197	0.48795	27.2474
6.53351	16.424	36.9887	2.76687	43.7418	22.4906
33.2147	36.4336	87.3271	18.4799	8.89323	11.857
72.2764	50.3582	27.4267	51.9275	57.0354	109.321
11.0385	7.08599	38.9454	38.3412	33.2789	38.6205
16.455	22.2797	3.05967	31.5304	55.4933	67.3238
2.52251	7.11848	31.1495	12.8419	7.27772	9.0526
9.08389	31.3613	15.1135	7.3583	9.92977	11.8679
21.3941	36.8037	21.7878	4.05017	17.6096	4.97865
12.0114	8.76554	26.9175	2.4404	3.90981	33.0564
1.37719	36.6	3.59967	43.5373	12.7735	35.1447
2.35977	8.75931	15.1531	25.9377	20.4038	8.83854
38.5413	7.32714	6.3156	24.5572	11.6754	39.7422
0.18131	4.34823	11.1097	13.7286	8.76084	9.99756
4.74049	15.2167	1.66648	13.5058	3.56463	0.62744
2.48642	2.75665	12.7649	12.0178	14.3322	10.8779
5.09881	2.57261	6.79816	13.7312	24.6279	28.2896
2.15287	21.6824	1.0611	7.14614	35.0779	12.2395
8.35382	1.60588	11.0183	9.69192	18.9642	6.69871
0.51699	8.26196	26.7335	8.32603	16.3862	3.77485
7.89968	2.64824	20.9789	1.58331	13.7435	0.71205
1.04189	2.17933	6.72505	20.745	16.0816	53.9324
0.05021	2.15121	13.559	2.78771	15.3677	24.6191
22.999	35.0755	6.28709	20.4072	34.6283	7.07816
14.174	2.9812	21.6601	4.9207	3.48706	10.2123
2.63255	1.47642	26.8433	28.8124	2.03033	3.94579
3.35981	34.3678	16.9684	46.2455	27.2104	10.1856
6.20203	4.75787	7.76223	12.973	4.44739	4.28763
11.2004	6.07963	21.7811	8.79068	15.6054	4.97517
10.6785	9.27768	87.1786	0.39956	31.3153	23.076
18.0827	64.7751	16.8433	76.1633	44.5427	57.459
5.64899	14.3806	9.46569	15.5792	45.9877	20.6014
2.1699	9.68093	2.09044	5.39152	7.94322	65.9539
23.087	4.18105	3.10194	9.12682	16.5711	8.8768
29.4861	0.33329	11.5856	8.91789	13.1392	7.6981
22.8701	12.3089	4.66732	6.45694	55.5735	63.0232
28.5785	9.25528	16.4463	30.1913	10.4604	21.7277
15.513	24.7596	18.1207	10.9132	24.2444	56.9644
0.85208	28.8126	8.19513	9.40019	15.4944	7.49687
16.4979	27.3583	1.13655	6.52883	55.1652	24.217
0.99179	19.9942	8.28921	17.0077	29.811	4.75984
5.45048	1.79663	26.3586	1.219	6.53452	24.1884
21.9086	26.8245	3.978	12.3436	41.3251	2.05388
5.46359	11.006	27.5445	0.1937	0.93268	20.3177
11.8283	28.3167	12.4265	46.7768	28.9291	20.0027
35.5337	18.0855	54.108	6.26844	43.7154	0.40288
46.8116	55.9887	13.1562	88.5685	45.0605	22.1836
23.5639	23.058	12.8223	1.698	44.0627	6.23575
0.37495	13.8519	3.17299	24.0568	0.76939	0.17016
4.80011	5.63285	1.06137	1.471	13.36	16.0432
1.5443	0.33373	25.0964	10.2819	13.3305	1.94286
4.68446	3.33977	20.9569	22.0529	12.7639	45.1174
15.1226	30.3875	25.7675	27.929	15.1583	0.86683
3.90427	40.898	4.79308	1.12975	40.9463	56.1667
1.13571	7.43403	5.60043	9.80807	9.18177	3.49817
10.5796	11.5285	33.4779	2.19223	0.523	3.6737
43.8652	18.5493	11.1074	59.8383	36.0618	32.7581
2.71459	11.3126	8.39824	14.184	0.12661	35.687
5.23391	4.29112	41.5055	1.44596	1.46174	14.3412
9.01901	33.0372	22.4572	30.4834	13.7645	33.6175
55.5116	20.1751	7.88656	22.0404	77.0421	87.7386
3.5454	16.7408	0.23771	2.61275	5.68976	1.04974
5.7581	0.62477	10.535	8.05289	23.3728	4.82997
4.28299	17.1801	8.80413	1.94666	23.8949	0.25824
0.99937	11.3255	12.2812	17.4503	1.68654	8.12736
3.71102	21.3195	10.7003	7.65489	8.6324	3.76725
13.7088	12.0018	13.2219	8.12715	9.96898	15.7081
30.6805	10.8218	13.9193	7.86056	18.6955	3.72337
29.4395	9.47485	32.5285	21.1288	11.038	14.1513
26.3582	40.1711	21.5646	9.43123	42.3895	23.5699
26.1046	50.716	3.91423	8.73237	23.2142	8.63966
18.5011	23.7454	11.6446	4.52526	19.9504	39.6959
0.74376	5.89966	58.4897	6.40338	7.4845	1.75282
0.64736	0.16006	33.1288	40.8023	1.7864	21.9059
42.9618	39.3002	20.8569	10.5549	66.4484	58.3507
35.0133	41.523	11.1111	52.1452	5.59892	15.4991
19.9927	22.0577	8.2032	26.9123	22.8965	5.47338
7.68991	0.43376	15.2749	7.13978	1.63251	21.3434
8.52843	9.58472	7.8883	5.0401	1.7355	2.91246
9.92441	2.3721	33.9361	19.6971	43.9282	30.1447
3.46293	10.9709	55.454	3.71688	2.59194	41.8088
28.9772	41.6397	7.36431	18.9409	71.137	23.1045
4.27883	0.40121	28.6913	6.87981	0.38591	0.36758
26.4098	8.58614	52.3852	38.0927	22.1491	4.79477
20.6837	32.6258	6.6949	6.25017	26.0985	10.6228
3.8699	22.2792	19.4496	28.6349	19.5148	17.3268
11.671	15.7777	5.98612	24.4773	0.21139	58.0898
12.4208	8.92255	37.1279	4.16941	12.3816	29.7947
33.1982	43.7801	12.6737	39.7201	16.3627	20.0675
6.35176	2.42172	6.80995	33.6508	14.1718	13.7294
0.62907	10.5825	9.71569	16.6685	3.51958	2.42377
11.8331	4.82294	14.3033	31.7807	22.9587	34.1828
19.6992	4.83704	18.3569	10.3989	8.77102	14.6949
10.6903	12.1364	4.97361	36.2203	11.4612	7.18125
7.06181	10.3982	1.04182	9.95372	10.1501	7.45853
10.2762	2.26756	11.5806	7.76116	12.1517	1.8783
6.00263	5.92139	8.91566	16.8646	25.6539	6.88055
1.85348	27.5268	25.0704	18.2345	15.6467	14.7222
1.01222	19.0811	1.29209	143.138	1.29992	7.70066
5.16775	6.72084	42.5795	3.378	1.04739	12.7194
31.4358	24.608	7.16512	25.3442	40.5826	28.8367
7.7347	8.84567	36.0228	8.12367	15.4346	30.7675
22.1484	22.0335	7.70331	40.9756	56.7853	63.2685
9.94381	30.9948	14.8476	41.298	23.7783	10.1949
13.0479	8.00653	42.7484	1.12693	23.4778	9.49527
10.0672	9.63188	1.9922	1.44516	12.9841	10.3469
10.2464	0.096	2.3009	0.096	0.096	9.22091
5.12927	25.693	45.2735	27.5984	10.6438	35.4658
45.2267	10.6794	24.8688	9.04533	14.5681	34.317
6.88087	56.688	29.6751	5.92252	25.3868	42.1232
3.26966	14.6486	33.285	14.7158	20.487	43.0448
52.7171	19.0965	3.39832	57.7477	8.98252	12.6286
3.13208	11.3374	34.4344	74.8986	4.69828	1.33698
34.169	2.74363	9.24626	45.0323	48.3813	2.04215
1.66538	6.63747	13.1702	0.37675	11.6014	36.7388
25.8232	16.2884	7.46712	25.441	11.4385	1.1638
1.48253	6.04748	3.89682	16.837	0.82269	0.61229
0.93771	0.31021	0.03451	6.81973	3.62819	3.03299
0.92552	12.6482	4.25513	3.3823	0.93378	81.6328
3.64721	2.15973	17.641	0	27.7416	0
17.5456	47.7309	19.6399	39.114	14.323	12.3068
5.19938	39.1416	0.13772	28.8376	41.3707	1.68898
30.3969	15.0701	41.5322	21.1101	36.782	4.12308
45.2529	13.1105	24.1813	12.8418	51.0164	29.4488
30.8458	11.8005	11.9213	18.6641	23.9797	6.24579
21.233	22.8097	24.3516	11.0329	32.6839	70.7645
1.21164	0.36948	5.95479	13.1931	6.77951	8.9301
32.7217	3.83043	9.85278	30.6032	6.44817	2.90019
13.5161	19.413	32.5804	22.9835	14.2434	2.77264
2.65664	14.8192	0.20148	13.2238	14.8705	7.15856
7.12065	18.1467	41.2637	1.97141	34.1671	45.2743
11.6221	21.1647	61.5861	20.5079	7.02525	17.5735
35.8789	39.5671	22.9579	43.4465	30.0218	12.782
17.1454	7.11858	15.0335	40.123	25.1521	8.90406
3.87941	2.67091	22.7622	34.4166	1.09968	0.21571
28.2038	16.3117	21.4301	41.7584	32.6123	69.2985
5.75784	16.6955	8.08252	10.5057	2.38322	9.23273
7.79694	4.15763	19.1303	12.6406	32.5386	6.98267
19.386	14.6851	3.66552	9.49468	22.6291	16.6091
0.79253	1.72182	69.7228	13.0372	0.67339	19.5413
74.802	59.0699	2.34114	101.414	90.9469	79.8783
1.01836	9.43005	8.39202	0.49804	3.70753	9.49441
15.5534	9.38674	19.8512	3.44708	16.4252	17.2868
0.12136	19.5017	5.02581	7.03308	17.4885	14.2442
3.15926	21.4289	32.6167	3.27423	12.2014	1.57142
42.4435	38.7862	74.0064	10.4158	64.8619	57.7774
38.538	77.2498	2.43172	63.0803	37.7632	68.4584
7.28556	15.0546	25.4529	18.6937	25.729	13.5436
3.61064	8.73714	37.7314	17.0443	32.0699	17.8635
37.9256	17.8801	28.1207	48.9104	7.19757	4.30408
43.2051	42.8984	13.3217	37.0404	44.3617	7.22351
22.2303	28.8304	76.0123	0.34271	61.0659	74.9426
71.4027	63.144	22.0225	72.9314	57.2071	130.791
0.89918	13.6484	16.2754	3.08099	6.47531	9.69273
12.6834	11.7999	0.55856	21.7227	1.83165	2.591
8.44851	10.3424	8.57613	27.5344	66.2673	7.80519
5.49847	1.23491	11.4504	0.402	14.0732	4.68097
4.42801	23.2362	67.0854	22.3303	8.67448	21.2536
34.0091	44.8121	35.663	63.3237	42.4592	30.5562
8.51104	0	9.17446	4.61462	15.9563	18.4991
0.09267	20.368	9.57729	5.04881	16.0725	7.1679
1.78297	7.35551	16.4588	9.57582	43.0552	24.0481
3.31128	8.62873	20.0215	20.4483	54.3889	3.12047
16.5447	18.6962	31.5377	15.6324	13.7866	8.93489
2.18066	29.0504	16.1427	11.5042	26.8098	7.94651
9.10854	18.0171	25.6252	23.6403	21.9365	36.6483
31.127	57.8587	4.01404	5.75465	67.3492	39.834
1.79931	19.335	105.834	16.3098	6.21674	3.81212
134.931	39.6046	31.8801	150.79	73.716	82.561
23.6225	25.629	40.6585	8.61923	8.5642	13.0368
41.26	23.117	19.9254	98.6246	60.562	39.5915
1.16488	5.27001	9.76009	17.758	10.864	0.94791
4.44701	6.277	29.3575	2.81821	13.001	0.58796
4.73588	11.9232	14.8226	3.15177	0.06186	6.97979
3.99319	39.1932	0.28413	4.25337	5.31637	15.7225
3.95743	1.91006	40.8833	17.318	5.34836	2.20812
12.3076	25.5114	7.34913	43.3694	43.9187	26.5243
20.8376	1.50706	15.4435	3.692	5.97772	1.78961
11.6977	5.81507	8.81151	21.2588	13.4837	38.267
22.0398	18.7813	3.939	21.7796	9.25356	15.8956
4.18623	9.1504	20.144	19.2321	13.0784	39.7489
6.35071	4.69516	42.5754	7.63669	1.0463	27.0825
29.1519	47.6258	0.94598	38.9253	26.9291	14.4686
10.7542	28.2523	2.53292	3.65206	21.6622	10.3478
6.68146	2.63624	2.05941	24.5093	1.67074	25.3316
10.5384	22.7649	22.7089	5.13831	26.5303	22.4917
8.60411	3.32603	9.71269	45.6748	28.2727	14.5462
20.4591	4.03344	42.2515	30.3467	0.90009	18.4488
19.4102	31.6081	4.33353	11.1362	11.837	21.9103
3.44548	3.74915	17.6105	33.598	23.6459	3.32255
2.21623	24.7741	11.6659	32.2257	29.9726	2.27366
15.401	11.9631	26.3192	3.27949	3.59385	4.09536
21.0897	12.1181	28.1429	3.845	9.71714	16.8671
19.5168	40.2718	17.9408	25.5732	6.15912	25.087
5.07518	7.11312	34.5471	5.65753	7.61207	19.4444
18.6234	31.7372	18.4417	37.3477	25.2299	1.26538
2.36501	15.938	31.6336	21.8672	17.0799	7.79405
8.33292	32.1838	10.9931	0.14057	39.4703	36.677
4.10778	11.7985	30.7638	5.49408	22.9075	6.47795
23.489	16.9149	22.4051	37.3934	5.03573	4.68903
34.2664	57.4246	11.4324	33.5946	42.3826	8.14559
9.48682	5.35453	34.8393	2.584	31.5157	21.5683
5.52773	3.8305	11.5221	47.9581	44.7558	3.75042
0.68817	14.0864	15.3469	14.1591	1.43636	0.49885
6.68235	15.484	38.7536	1.8421	45.2336	26.0717
1.71484	0.10285	36.0336	1.31657	8.40047	18.4787
32.2007	32.8062	14.3838	10.999	7.71043	2.69705
6.29819	24.1902	4.17316	0.85051	34.5631	11.2444
11.3829	26.371	26.4044	18.7538	6.44002	2.30946
10.0765	24.1451	25.4504	0.99423	12.6343	16.0923
38.9159	19.0851	1.35975	11.6551	17.4259	2.53924
4.2758	0.64366	60.4715	14.956	5.42231	1.29828
36.2717	82.2537	4.73745	58.4183	16.127	49.5312
8.22086	3.55746	2.44173	29.856	0.00316	44.7865
4.43003	5.25048	26.542	1.18787	14.9423	27.0959
30.6212	20.8751	2.072	28.8109	8.4124	39.9335
19.6689	9.71456	22.8079	5.68278	3.73118	31.09
1.91171	1.4019	36.5571	32.3014	1.68189	5.76366
37.3295	42.5035	24.1649	5.29576	47.0205	97.6763
1.92487	32.4791	3.14069	28.9872	0.20927	26.6497
0.05606	13.8449	2.34533	14.6667	0.45987	1.72881
1.75499	7.71308	32.3187	4.0675	15.2176	5.66729
65.968	51.1095	12.6267	22.2144	34.8908	24.3528
5.45074	4.0279	9.9742	0	5.2462	0
1.39384	1.37483	23.5112	0.70918	11.0496	7.1792
14.9848	12.1564	3.30019	5.292	35.6319	31.3939
4.38597	17.6279	11.5935	4.25157	10.3807	18.1064
14.56	14.0846	66.1162	17.6857	15.4525	25.3619
78.3409	123.702	25.2605	106.251	121.483	142.269
20.0703	40.191	11.9305	9.36517	9.71867	54.2214
0.23984	1.12041	24.8856	11.4274	4.13832	1.01167
3.98589	45.4223	0.70374	24.5246	47.7013	7.17321
5.06214	14.4853	21.0764	44.6648	1.29521	27.6864
8.24693	31.6392	36.3002	2.56618	0.97618	25.6921
13.6235	25.9428	3.23326	36.4454	25.5701	6.81844
5.36295	0.002	13.9656	0.002	0.002	3.67509
36.1328	15.5201	15.6369	28.7711	20.8866	34.145
8.71281	27.4925	42.8669	17.6983	11.6577	19.3839
43.014	74.3315	3.79997	42.1837	67.3649	46.4962
5.73187	11.2332	19.1753	6.08572	25.7014	18.5934
6.66898	12.237	23.5919	1.4304	35.3934	1.09316
31.4923	43.5318	11.9742	8.28694	8.01057	17.8357
10.4309	16.3756	18.9497	25.4315	27.6541	13.0617
10.852	8.05487	17.3534	3.72398	8.14836	31.8037
4.00622	54.9998	5.8056	6.63973	40.6686	7.03683
11.1348	12.3264	1.66459	12.9216	6.3236	7.11322
32.8547	22.8092	29.3676	20.2252	28.6874	4.68108
23.3656	10.1423	20.8436	16.2362	10.7953	24.5151
20.1212	28.7289	14.557	25.5361	38.2144	25.6726
2.47108	7.10682	73.0444	7.16298	3.00799	7.07262
54.4777	48.7119	45.8298	78.427	87.1534	135.555
13.1469	35.6623	9.94869	12.1686	5.06159	3.44881
6.87646	1.227	15.0967	1.227	4.11804	17.7235
16.5419	11.5729	10.2702	52.3384	41.0974	8.47819
2.90845	11.0578	14.1297	0.62418	19.8273	14.225
5.69954	12.7585	22.9068	6.17338	25.8152	2.92478
24.1918	25.1159	13.6365	36.2996	32.0641	7.25063
16.2156	22.036	4.88301	18.943	15.8166	0.97535
5.7014	3.37604	60.2864	2.02096	9.7401	5.57436
20.7289	72.5249	6.88849	17.2162	35.4252	17.2261
5.00677	7.70966	13.8358	1.14492	5.02292	12.3935
5.4321	14.921	15.0868	0.84776	48.1359	18.0646
9.31872	15.95	23.9159	2.12868	45.4122	19.7088
8.06135	11.4162	35.3505	0	47.3815	27.3167
15.362	3.57885	8.09615	18.7803	2.992	2.46529
5.45882	5.70728	9.92422	1.506	1.506	2.82601
17.2527	4.13289	7.27275	1.09461	8.64297	18.1501
8.02333	1.57595	8.88015	6.8157	36.9277	33.3667
5.07583	40.896	24.2134	3.71402	24.6759	32.4935
32.8308	77.735	8.12916	16.0974	20.0286	31.6904
11.7245	82.3794	47.377	1.29284	13.9262	1.58508
25.7472	39.1336	34.5775	55.5248	39.4573	34.0584
8.43041	49.644	6.35873	52.8436	43.2118	18.763
10.1663	7.32829	23.6923	1.535	42.054	34.9641
6.07451	8.3669	6.87579	14.246	15.5929	11.8003
5.98518	8.68417	20.9618	8.07999	14.369	5.3101
13.0875	10.5955	0.21107	26.0041	24.3952	11.7852
11.9597	13.7119	2.44669	7.50438	7.94366	12.0033
1.08583	26.7118	23.3279	6.99006	0.23986	2.0985
13.0249	0.18249	14.0223	11.919	15.3197	29.9526
11.7612	13.1516	14.3756	1.62018	33.53	8.17056
26.5688	19.1247	35.3918	23.4033	18.0738	16.3603
35.377	30.9136	33.0966	56.9549	29.0799	51.9512
11.5098	18.598	6.31143	25.9795	20.263	32.1509
8.82051	3.44515	79.8058	18.5699	21.0218	9.98129
60.2519	32.7719	17.7559	91.3919	63.0706	56.1818
14.7019	8.4534	26.8859	3.57872	12.3848	13.3615
5.68297	1.49821	47.4953	1.50049	14.2929	47.0497
12.9663	10.1198	43.1175	36.7012	32.0947	24.9245
7.33309	14.016	39.0061	23.7086	31.1389	13.8523
57.5718	89.1736	50.71	87.249	88.6139	132.327
28.5057	11.2039	2.15759	34.5664	34.9331	26.5421
19.3134	16.2937	1.13918	4.73962	13.7375	39.6596
11.3757	1.91868	10.3321	14.4973	8.25838	26.6486
4.8203	0	27.8566	0	0	1.67881
27.795	35.1932	30.0346	33.3623	37.8664	33.4821
5.70239	19.6776	27.8109	37.5897	8.71695	1.57841
9.50956	18.7295	8.56059	21.1509	0.38034	11.1341
8.09267	26.2288	41.9412	17.9065	0.63295	9.90029
13.1589	0.35385	10.3927	15.6201	0.69112	1.33818
5.01564	7.58024	44.8914	1.81959	12.2569	5.1058
12.7544	48.8912	5.25178	63.015	19.8108	62.9634
8.79062	14.1258	2.42279	0.74273	9.89296	120.89
6.99741	3.1265	29.69	16.5557	11.757	1.15806
4.72897	22.4078	45.8751	26.0463	43.815	17.8875
30.5536	21.1063	6.16699	35.3584	19.7579	4.93391
7.59862	18.0909	4.7117	9.55567	6.04515	12.4766
10.2357	1.22076	26.2214	24.1134	23.8662	26.8164
16.1307	22.4335	6.59049	29.0467	45.1176	35.2995
2.92681	5.84719	18.0414	11.1322	5.154	13.9649
2.75944	27.7106	3.08667	13.8608	27.96	56.3192
4.07685	9.02485	8.55702	6.32205	0.73765	12.8337
10.5603	10.9645	1.42154	16.8759	2.12601	15.5557
23.4399	16.3544	21.4874	17.0573	20.284	2.85221
33.7574	6.15148	4.05914	2.94847	23.2814	50.0452
0.93642	1.26523	15.8432	17.094	4.02505	8.49554
3.07988	0.79663	8.56461	2.13421	4.24599	25.8486
1.60055	12.146	52.9048	19.6821	11.1909	15.9044
46.095	60.088	6.92498	24.4467	41.6575	17.8118
2.37815	14.9588	11.4519	14.0261	14.8879	32.5276
9.40575	8.94877	13.5081	28.9137	6.08796	34.0502
1.65292	19.3108	6.59405	5.26613	2.16891	26.741
1.99594	7.30328	3.69441	2.18835	0.45693	19.9698
4.59451	2.34854	8.66359	8.011	1.91261	8.011
8.05198	1.8418	6.2851	1.76315	0.80439	4.30565
7.44072	7.13261	2.44292	1.63976	10.0239	2.80345
20.4408	19.5466	15.2148	4.53049	53.5103	30.7247
18.8079	54.6388	11.6992	23.9549	69.9998	18.136
10.8858	3.7944	2.2163	17.2724	0.07127	40.7717
2.98001	1.02062	12.8079	8.29266	6.59405	13.5325
20.9595	9.67844	48.5514	5.28951	43.4911	21.3514
17.8536	28.1808	10.7321	66.1334	53.7648	28.4717
7.42033	14.5942	17.2529	8.64751	14.7064	35.8673
26.0796	7.56026	13.0739	2.28365	13.6266	19.7189
4.01231	3.39977	3.69088	8.957	17.8516	27.8713
12.0041	18.87	7.16277	9.46006	33.859	11.1565
8.79622	4.62046	38.0951	5.20071	11.5744	5.42708
27.4891	34.7507	1.96671	44.996	33.0333	9.47295
5.45917	3.7569	19.7126	18.7501	3.422	23.9489
4.09933	16.0218	3.76705	6.93408	8.24312	0.97275
4.99938	2.16093	10.7151	0.038	0.03799	5.38952
0.98662	20.9815	9.15206	5.82134	1.14726	5.72711
2.9244	14.8076	39.6537	13.5648	57.6535	9.98994
12.8865	1.39507	3.70174	26.6534	16.1974	59.0046
1.5363	0.20536	22.5132	19.6473	16.6622	17.0176
17.4563	11.4619	6.00663	1.79103	17.0217	1.16644
15.1037	18.8524	39.8255	36.8689	12.0894	54.3049
9.58316	34.6265	20.0109	7.91026	71.3654	31.7821
7.29285	37.7776	6.23441	4.07221	0.52898	24.4689
9.35362	16.8545	9.61682	3.99545	2.35609	26.7912
7.72655	17.1367	3.96975	2.1574	19.0599	1.63203
1.00639	25.1682	5.48551	8.11709	16.3024	9.08062
31.0705	15.3528	50.7198	1.314	18.1322	38.0919
10.8039	16.6991	4.28027	52.222	74.9962	43.534
48.8206	29.1074	7.03929	17.7247	4.12343	21.6386
2.05232	3.53715	7.16328	4.43759	12.2847	2.75912
0.69722	1.53515	12.7619	6.52206	13.7043	0.20581
31.0468	45.4229	5.51267	3.2968	10.3988	22.8793
13.3575	6.68227	12.4028	10.6309	20.4322	0.53005
12.1177	14.1582	14.7119	17.3004	9.10488	146.647
6.39187	6.09415	31.6005	7.3776	8.69561	0.02121
17.9739	40.6622	32.1467	2.41824	66.9301	24.4427
1.75537	2.9772	1.00566	44.5137	14.2278	5.88689
22.9658	4.28762	1.99571	5.62116	10.9487	1.02914
3.99506	4.75718	31.6877	2.83064	2.57669	6.636
0.44518	19.3635	22.3817	19.1093	6.59572	13.7446
31.486	21.0423	29.4861	7.28695	1.92407	13.1107
10.7	16.7192	54.262	8.275	7.47003	41.6718
24.4436	51.6643	29.4938	72.1975	21.2722	11.2592
7.78896	22.1716	4.93502	15.5398	16.558	9.322
4.31419	3.05749	70.3303	5.6792	8.02819	7.81987
25.4816	41.9741	25.5351	31.315	30.5545	16.1297
21.1005	80.8522	2.97458	61.5558	22.3182	10.1046
27.5326	14.7336	2.67648	11.318	43.8772	28.3299
8.4713	1.67919	29.8607	16.7626	8.67097	28.5535
11.3373	24.0722	0.52941	15.049	9.09229	3.22098
15.7866	6.20358	16.4199	47.1761	17.5732	10.4006
14.7164	4.61715	20.9529	34.1736	43.327	12.7978
11.2858	30.8799	380.314	0	16.8289	20.2013
32.7024	20.9684	4.857	0.1409	66.5875	58.2584
12.1661	1.19193	4.57726	2.272	0.36643	1.85305
11.3448	5.65206	58.4866	19.0316	10.5188	50.0316
52.3172	95.0346	45.1844	40.6894	43.0296	40.874
30.9894	40.6138	54.1341	20.8836	42.7169	40.3633
11.6636	59.3379	26.7805	23.5896	13.8264	7.9713
1.80542	4.24746	18.7332	19.4021	12.5275	0.80111
3.39449	13.973	1.73825	3.70556	7.89665	34.6893
7.27778	0.83329	6.26424	4.62013	39.2347	3.12805
17.3394	3.64685	8.22319	13.415	0.05685	45.9777
5.17884	5.12453	70.1778	0	22.5917	5.16871
42.1451	67.8789	33.1366	56.8245	52.63	16.7218
17.9959	21.3993	27.0549	42.0885	37.9039	44.9109
18.0184	23.9104	5.93015	26.252	22.8954	32.5746
3.26584	6.10761	33.4722	9.71182	18.1302	2.57478
16.946	3.22785	6.01857	18.4577	2.94065	2.42381
63.4251	10.5764	10.6049	39.7337	80.1076	78.0465
5.32766	25.4278	29.1019	23.6055	2.77554	0.00859
7.22208	22.2968	29.794	26.0522	15.3718	28.5217
14.0225	24.7079	49.1688	3.58975	7.28819	29.1844
6.52788	101.558	10.5696	55.8378	47.7138	40.3816
0.84243	7.31957	1.74898	21.2195	2.95119	5.95052
2.7986	10.1259	15.6151	6.53797	5.71328	39.8148
0.50564	18.1141	2.27768	3.53428	1.94687	3.89156
30.9919	1.66959	52.2998	18.4182	6.111	3.65832
16.9258	60.6931	12.6451	26.0536	6.6835	36.1164
27.4093	10.9693	9.88776	3.431	14.7394	73.5864
21.8958	38.0807	5.76266	22.386	8.45055	15.8398
4.34275	2.54007	13.0726	4.51083	12.3891	2.16019
11.4635	8.85496	20.6264	0.50509	0.56286	7.07121
7.60121	3.75005	41.9745	9.23242	11.3289	6.53018
10.6289	55.3636	26.2653	34.493	55.3521	62.9996
2.16465	27.6163	0.56758	47.7388	1.24851	17.0003
4.93661	15.4741	7.41065	18.1587	2.3345	14.1858
4.92765	0.013	8.92554	0.013	0.013	4.52197
3.88039	6.78824	4.86303	27.9376	22.0627	10.3055
0.59779	2.04006	3.31874	14	26.1634	8.26789
1.26876	11.1045	11.6939	17.7256	22.9816	6.21213
9.87671	1.45077	12.5236	32.5221	41.848	17.8306
1.54204	0.37076	30.3592	29.6331	23.6648	7.4952
13.9325	46.8214	5.4455	38.6483	31.0621	5.12848
10.4717	12.0404	27.0104	8.04776	11.9405	3.17315
4.1949	2.44697	50.3622	37.0739	31.3947	8.28034
20.1212	41.2122	19.5173	67.097	24.824	27.2931
23.0057	5.1124	47.5855	23.7977	42.1917	23.8014
11.8883	24.5583	5.82553	45.6653	13.5421	10.7509
14.1068	2.56301	19.3256	21.0394	3.43784	9.13809
19.3077	10.9154	22.2928	23.64	28.6528	14.9161
10.8775	33.2243	13.8844	26.9437	8.774	44.4445
44.7131	29.5872	14.0457	34.9753	52.2201	36.1869
1.408	15.7563	0.78586	22.1606	4.47022	8.19249
6.37185	3.70854	29.5422	16.0255	8.26249	8.74317
13.1658	31.5517	13.3475	33.0482	46.638	38.6104
10.4213	2.82315	30.2187	3.06113	12.8966	0.8344
7.00842	23.1336	0.19375	45.9948	11.4623	21.8609
7.31752	24.2903	45.173	2.14074	0.00849	8.7241
34.6483	33.8999	6.78656	1.99944	33.3533	31.4576
22.2354	31.7932	25.6037	17.8674	2.09535	9.56335
16.2392	13.432	3.34924	13.1883	30.9778	6.11123
11.1528	42.1981	11.5212	15.0553	25.2196	45.7308
4.95975	5.187	12.4262	2.00224	15.1457	1.80119
14.0341	36.6177	4.35475	25.6112	14.0177	14.9286
10.5782	5.78286	9.39444	24.1506	30.0025	14.2627
5.95232	3.34677	1.22533	0.69726	6.57934	5.3832
2.42458	35.5887	36.3954	16.9052	14.6016	57.9533
49.6931	64.6294	7.67312	47.6217	49.3506	57.0059
5.0921	32.9978	23.9284	23.3034	10.0081	28.9553
24.5238	1.54661	81.4195	29.8326	14.5614	25.3207
61.259	7.06451	3.15139	102.802	21.9886	130.543
6.71006	1.10525	56.8353	0.29347	8.22578	16.5518
37.3255	40.8669	36.1932	62.7443	51.1157	38.338
2.5733	7.71621	5.17452	17.3228	18.8212	11.1688
1.72389	10.1462	5.76369	7.75115	10.8718	0.97582
17.3611	11.7615	12.9095	30.7777	2.97892	37.4474
26.72	24.242	7.61757	19.3022	27.6395	10.2156
9.99797	2.99165	32.3634	27.0983	4.20939	5.76189
11.2785	32.1113	120.743	31.8123	21.3665	3.53642
80.0949	101.998	24.8375	143.793	118.857	159.965
1.65971	20.731	18.7776	15.0119	11.295	0.22257
9.63993	5.28427	48.9124	26.3869	30.0789	35.1973
13.5131	26.6739	10.751	20.838	12.2569	14.9851
1.5639	26.9148	5.25545	40.556	35.5488	26.4807
2.04015	5.53004	43.8689	8.14459	13.9874	3.42358
14.1393	44.7379	14.9871	19.8627	19.941	25.6685
33.0235	11.0669	27.4761	15.0158	11.8303	5.38199
27.9915	22.7524	1.86692	45.583	19.3797	13.4516
23.5643	2.94732	31.8986	6.17149	24.8546	8.74565
2.70457	21.5886	38.3346	7.13306	10.9581	12.2734
32.574	27.2069	9.8884	39.6436	34.1945	14.982
29.4418	7.59634	47.5787	10.3479	17.8383	7.22164
33.3505	0.78969	20.0504	64.7344	20.2768	43.4708
8.59391	4.82785	5.44374	6.05764	7.6258	0.31604
9.31102	27.4417	5.00611	10.8863	28.0566	0.03525
4.32088	10.5622	10.8843	1.27423	8.1471	0.47369
12.7354	27.231	12.9698	8.63089	5.90671	20.3635
0.03788	6.57524	13.1046	14.0774	25.8472	35.6707
8.47625	5.46985	18.5014	5.70055	10.249	0.99012
10.8863	5.59895	7.81124	16.483	24.1115	50.7518
1.37487	5.96936	2.17505	19.7539	66.279	1.28656
32.5138	7.40446	2.92503	21.9222	10.4634	17.7458
3.51441	6.83266	12.8642	10.2597	8.83728	7.63048
4.03172	11.1445	12.5273	4.94352	24.5005	10.094
57.0128	67.3593	29.5857	26.9789	39.5952	30.2018
40.9858	27.5745	12.712	38.0581	56.7548	49.5312
14.6974	20.0022	42.6102	0.68668	12.1433	5.75488
40.3815	46.2816	5.49369	34.84	42.3703	38.2485
15.4361	6.29005	3.98518	6.82678	15.5819	19.4451
3.21143	19.4998	29.2189	6.49335	5.66775	10.3736
46.6919	8.66629	7.74236	35.9074	89.6858	64.3716
1.22366	9.58448	0.56027	15.3516	4.01534	2.86181
9.13535	21.8939	33.6573	27.6381	1.49442	13.387
32.6369	6.70809	9.46771	1.28971	53.9364	24.9112
0.65287	4.27615	28.3868	3.6955	13.691	2.23119
3.43244	12.8599	6.89972	4.78271	11.0995	15.5013
15.3059	1.51904	2.70004	31.3276	15.3901	13.472
4.43702	3.19094	13.7155	13.4725	0.30751	3.56335
0.85635	14.5652	62.384	26.0878	9.76831	24.919
5.76091	32.8972	3.64906	14.6268	23.7999	51.9027
12.5079	5.55328	13.5365	15.6164	11.9357	36.722
1.15303	0.12559	21.6627	12.7065	5.17017	0.88738
16.5986	3.16692	1.34672	30.473	13.6512	67.8702
7.79401	7.63333	29.8439	10.7408	2.19915	1.23388
1.19889	29.5978	8.39334	27.9017	24.7338	6.54375
9.32137	2.36506	28.156	17.8738	6.77145	3.64009
10.7302	6.85831	10.6055	34.9428	7.50546	0.5406
7.44463	3.32498	13.9022	4.30454	29.3152	18.5922
22.1457	33.7224	22.1887	20.2285	10.9967	28.358
3.41705	28.7929	33.2831	5.39933	7.56098	3.54169
5.15884	48.6513	2.3822	41.3913	25.8338	7.34642
7.56749	4.40003	14.2708	3.83595	8.24066	11.354
22.3082	0.97882	4.79372	6.48535	13.6373	26.9022
20.168	79.7662	18.3096	5.90517	44.8631	21.4357
33.1512	0.51926	16.1203	15.0742	26.3994	5.33964
5.1693	19.4288	27.2769	10.4287	28.6702	24.5926
3.35967	16.8276	3.70029	18.2919	0.5653	11.9275
7.9487	26.9073	31.4594	1.80131	22.0715	15.297
0.30515	15.4155	20.1771	15.7068	2.76102	16.8766
16.2826	22.9771	4.24419	23.7244	20.6894	38.8516
21.4981	14.3979	9.16359	3.76439	9.49607	17.7707
7.18871	3.55016	12.9171	1.27319	20.3429	35.1685
9.85099	8.45353	3.74949	32.3755	16.5452	40.7837
9.97947	19.1424	16.665	26.6516	18.7879	3.88447
3.19159	14.5792	37.8818	18.6751	4.13271	18.9939
6.67091	25.2815	1.22769	24.391	10.9362	18.5456
5.92801	4.12861	5.63724	5.46403	4.71102	5.08619
6.28016	1.2947	39.8506	0.92966	2.38598	9.29589
4.56927	4.16235	29.6081	0.047	8.53595	12.3916
24.812	67.903	9.61153	28.4376	4.44235	17.2651
18.294	9.01754	7.69482	28.7424	16.2325	22.2528
2.63813	6.22902	40.3218	6.744	14.8077	106.333
33.0853	15.0277	16.7126	3.76921	10.2344	17.8367
12.3035	14.8342	21.7158	17.7915	14.1819	5.29707
15.6295	6.51626	9.65521	2.38171	18.6013	4.38348
4.74241	3.44119	15.4345	8.53122	5.45855	9.23618
33.3828	17.0171	7.63858	17.7904	24.2396	6.16577
18.4082	5.86259	7.30801	4.73562	51.9902	45.7113
15.7894	35.6332	5.80069	4.37116	36.8334	56.4024
8.054	25.6823	37.9925	6.52003	7.24483	3.79971
37.0627	37.3358	3.66408	19.4551	33.6105	14.3015
3.23347	10.6684	25.5506	13.8556	4.8017	17.1849
0.73332	13.4632	23.7775	48.3235	19.3789	28.6549
21.0384	22.4521	19.6921	15.0388	40.5813	8.22522
10.4238	28.5362	20.9333	3.22071	21.4432	46.1026
17.672	18.5117	1.22021	13.7404	9.33207	13.0372
11.8722	4.02103	49.8866	9.19619	24.3162	15.1709
36.3047	29.2815	31.4471	45.0908	38.4175	33.3353
45.1846	10.6223	11.8703	42.2859	55.9394	8.47803
5.11038	9.0843	35.1343	0.26589	6.87474	2.3903
22.0149	8.72825	19.4772	33.6443	44.3743	56.3398
7.49824	10.4156	8.43284	31.4549	12.1627	45.6069
7.86006	0.78522	40.909	9.65331	16.7051	18.2924
15.4864	47.0051	14.4015	29.479	5.73105	3.60144
14.5629	40.1266	14.8593	50.5549	69.9441	69.1623
19.027	21.504	1.61073	2.02061	10.6209	34.6293
1.15399	1.18195	6.12372	14.8779	19.9144	5.70737
0.7339	7.25313	45.2028	2.81544	0.0294	11.5628
7.78814	26.7008	36.3356	12.9086	3.92031	24.7882
33.7082	18.728	57.2411	31.5573	39.6161	6.46194
51.6602	71.4381	7.70342	74.5812	66.7091	60.6107
25.0933	3.91286	8.57955	8.63279	10.4178	20.5312
11.4548	16.8771	3.77382	9.99204	5.4418	16.5111
8.97868	7.7873	44.2684	15.5337	10.268	1.22008
13.918	33.4972	27.4787	47.071	60.7151	31.334
0.77855	0.40065	9.81957	22.9765	34.0295	2.22453
4.13	6.15005	7.65231	24.9936	49.7039	8.78269
11.8738	22.8572	18.9882	1.69794	31.5269	9.28801
7.37337	25.1757	18.6291	17.6036	40.7199	4.72533
9.13994	9.6609	3.04858	26.1493	29.6871	4.21037
4.67336	4.89355	0.15689	16.5857	1.86079	8.87201
7.20324	13.5728	0.87173	46.1137	4.09476	0.76431
3.30793	2.85297	23.3302	6.55917	15.6026	9.0999
6.56606	57.9246	3.63583	13.0205	15.4495	16.1152
0.50003	5.92904	4.67255	14.123	5.24027	29.382
21.3118	2.74162	13.5254	17.308	15.8685	47.8279
10.8458	0.29095	10.3589	5.0724	6.71387	25.9242
0.78953	9.34172	10.6286	2.96092	9.98191	4.38293
7.56327	0.64503	22.1449	28.4779	34.3035	14.9036
1.52828	1.64526	20.0919	1.26792	7.72046	0.67521
5.77812	15.8394	13.388	15.2694	43.9433	30.0332
7.77793	8.02299	0.97846	2.87328	5.14558	14.2808
18.9181	16.8578	18.7337	20.3672	25.6775	27.1512
10.0058	15.0741	10.9888	5.88788	0.90829	34.2725
1.69307	3.06333	7.35505	10.4128	11.1876	8.6648
1.80677	3.02915	29.5995	4.99048	13.5161	2.6887
2.97879	93.8758	10.6426	2.70998	35.8436	1.18436
5.31438	0.70046	16.4492	15.1347	14.0098	16.3356
35.5378	18.6235	17.0331	23.7972	73.7387	8.97927
1.70969	12.0165	19.1516	10.7886	1.88004	12.0075
10.494	3.78366	25.8188	0.057	50.7329	18.9253
26.4747	20.5705	18.6777	14.8114	31.6956	14.529
7.28514	0.86045	32.3171	23.6067	9.06544	12.2246
31.1136	20.9596	24.0316	52.4997	0.24399	43.2422
16.8762	46.8139	10.4953	19.9873	13.2379	36.4349
3.09404	5.80087	4.55485	13.4603	26.4365	9.72294
12.815	4.64887	2.55809	6.36908	4.20415	21.65
13.5449	14.7991	21.6378	6.87689	9.26161	0.22349
5.53493	12.2839	11.2018	32.1661	15.8564	27.3075
12.0262	3.00951	7.57658	12.4216	3.66253	1.46508
45.1597	14.5576	6.89833	13.7516	29.2531	40.9706
5.24197	25.8378	0.30152	11.6778	20.2586	8.7792
21.294	21.5508	6.82243	30.9535	17.5784	13.2132
6.53704	12.575	4.25517	3.49822	4.90024	8.64819
3.17552	9.01074	5.06932	1.68367	5.14256	8.79545
2.77722	4.20302	3.19786	7.48962	33.7205	9.54662
29.3903	19.099	13.8188	38.7985	14.1291	7.77539
4.54279	24.5463	21.0249	34.681	12.6375	13.3825
26.0325	12.3633	14.7001	23.1165	35.3101	2.88418
4.93184	26.6562	10.7992	34.4049	8.481	0.73093
18.6243	12.2958	1.28461	8.99677	6.10431	0.6544
2.38924	11.9819	10.5662	28.334	16.1356	7.35282
21.8037	39.5919	19.2723	32.1481	36.0845	6.98562
0.98987	25.5892	4.57442	16.111	17.1223	34.3413
17.8811	8.28902	25.3883	8.12099	17.8004	14.8782
47.2195	21.8696	9.70215	20.7464	26.7903	43.7032
25.6682	8.57613	3.25209	15.1661	4.69927	15.9198
1.82348	5.868	12.2239	2.54533	20.0804	2.62888
5.70964	13.4171	21.2041	15.2423	6.86235	0.64842
14.0683	14.6062	49.637	33.1855	50.3045	58.5196
53.9918	59.8323	12.1469	56.8574	74.3266	55.5663
0.09828	17.4079	22.8361	20.9178	11.9703	33.8079
14.3356	33.7242	62.8259	21.0632	11.4997	32.9004
61.5855	89.0888	25.651	55.7863	51.2197	30.7845
0.81627	37.6912	33.7819	32.8211	12.666	32.8342
15.1478	10.5409	7.12548	11.7325	39.5754	33.4175
41.4802	9.43437	12.2886	5.25085	9.15205	5.2103
7.96535	3.40466	8.75481	28.7161	3.43068	1.55998
7.92635	3.39934	2.81269	6.74641	6.44899	30.9972
22.0919	4.2479	2.31638	26.4008	2.98797	7.76171
24.4303	13.1814	14.4024	10.6506	7.42195	7.31773
9.60619	4.37985	1.81907	6.76096	11.2816	0.02063
7.47788	8.72441	15.5397	8.23591	1.43996	41.5592
1.15054	13.1872	12.9809	9.1524	36.5517	26.2545
35.1908	0.74448	63.6972	5.81893	21.1603	23.9525
69.744	67.3054	13.2082	65.5662	77.1408	35.1048
1.41067	23.2457	13.2214	3.27	11.0507	20.73
25.014	12.6897	15.2454	12.9101	7.31227	28.35
19.7434	12.512	122.612	8.13267	41.4257	27.9225
18.4258	159.349	5.7599	26.2274	12.4448	41.5258
6.18625	3.51405	11.4689	12.838	6.48293	5.57842
26.1887	12.02	15.9964	1.7161	28.0334	23.1611
5.10638	6.85899	11.7609	24.7014	0.44853	8.10866
6.11663	9.53303	8.67237	9.44035	11.4115	29.7457
8.59503	3.527	40.0199	59.2811	30.254	15.2992
51.931	49.2453	17.8519	51.6068	36.0144	49.4098
7.33825	14.0345	16.2714	7.5996	22.8937	1.94166
10.9593	8.82415	11.0276	1.30433	32.3406	26.1756
4.53494	16.5912	9.16976	7.80544	4.65412	18.2399
2.28854	0.54415	38.6504	17.606	1.23731	32.2576
7.25254	37.1018	18.3698	36.5111	27.5213	9.81998
3.9545	31.9021	9.99533	9.798	2.68267	21.3809
0.61073	23.6955	7.79046	13.9506	45.6712	3.0173
7.18088	14.5368	15.2919	29.643	48.3753	0.42384
1.07806	15.0369	24.661	9.22658	48.9461	49.7536
51.5753	19.3489	41.2657	56.3172	20.381	15.7492
28.3246	37.4298	34.8206	42.716	29.3432	19.8534
17.497	24.9351	1.6675	34.5463	18.1217	5.26492
8.18315	5.97879	23.0204	15.4382	10.5413	11.8574
17.8666	45.5629	31.4574	21.4046	9.90437	23.1588
0.53362	0.42961	24.6486	32.0393	1.92361	8.5319
20.1175	22.4046	1.8171	30.847	0.25972	6.17032
3.80577	12.2431	32.0239	6.552	15.0881	47.0398
3.52729	23.1015	19.6469	23.0834	44.0874	40.1665
3.91604	11.6119	6.64867	16.663	0.19856	34.0605
6.4745	3.4704	28.4561	17.2095	9.37277	1.39841
3.03185	22.5462	11.1891	1.07757	6.11989	20.7001
11.5367	0.15661	15.0808	3.16705	21.5692	12.0731
18.1009	26.8203	25.6222	28.6377	18.7285	68.5861
30.0627	12.4655	16.4361	20.9889	29.5436	25.1732
21.0239	1.24172	7.60507	16.39	58.9602	92.0752
23.5123	7.2622	2.07571	8.90369	3.90617	13.6518
1.3671	2.79693	12.4502	10.558	11.6375	22.8735
4.43743	1.59295	16.0245	0.99325	41.6778	14.5993
20.1125	41.1402	14.2069	56.0104	7.923	3.49214
15.0238	9.20226	17.0363	28.5964	21.284	3.29263
7.76357	13.9228	4.79036	15.9618	31.3711	12.0261
8.0333	25.2252	4.33308	28.1845	55.6748	21.1429
5.82787	13.7783	22.5506	13.7724	11.7152	4.19032
5.55067	31.7514	6.07768	9.87959	32.9759	42.0266
1.46599	2.23874	22.089	2.63254	20.8614	35.5655
23.2702	5.45746	3.22735	26.8497	20.0991	20.6292
3.2535	0.73056	2.26173	4.34158	5.84851	26.9795
3.45755	7.44742	22.232	23.077	2.99702	0.7732
13.4663	39.8238	58.8569	3.26801	35.815	7.66418
22.8239	25.0736	36.9085	22.5704	62.4972	25.9787
31.6249	32.4277	26.0937	60.3292	22.9216	28.9291
7.42301	10.662	10.2618	7.86838	33.3042	4.80245
15.9326	14.5662	10.5284	11.9108	11.3707	13.1807
12.74	9.76787	5.03776	3.51068	8.07935	6.6876
7.67566	8.96921	1.15985	23.688	2.70814	1.20245
15.6569	34.0378	35.7241	1.79985	33.2347	25.3488
17.6907	47.4679	10.9624	30.2494	13.9851	1.43777
3.11502	32.4427	43.446	6.34356	10.7861	2.65046
20.057	14.9797	15.4731	47.0306	8.32667	12.542
6.37065	29.1252	12.1991	31.6151	13.3271	0.96339
14.3456	18.0122	18.8367	47.5299	26.8083	9.08317
7.19771	25.5198	11.0022	0.63561	1.93573	3.90978
7.56278	46.9583	13.196	18.5574	1.52959	3.09362
16.2156	7.33208	22.6164	14.8209	0.03916	6.76036
14.6481	8.35621	2.37727	7.03359	4.21877	9.17899
1.12007	0.7434	43.9028	2.41449	1.79335	1.54441
16.9779	30.592	5.10516	35.9093	12.6586	19.7524
7.90535	9.16885	35.3164	15.004	0.17507	21.4006
42.2978	5.03075	21.8495	20.3441	23.2229	43.0513
34.7293	14.4823	8.08747	43.9813	13.0923	22.4843
0.61125	19.4652	3.17855	17.8371	22.3222	2.69327
12.7494	27.241	10.05	5.74557	1.02334	43.7999
17.2312	8.33125	29.3518	12.9467	55.3982	1.18803
6.62638	34.8398	2.16126	41.8189	27.4473	8.37858
7.56632	1.26906	26.2401	3.93	3.83365	0.70433
29.0124	29.3014	7.0123	32.5203	50.7109	0.25687
1.34506	6.83087	6.97481	2.48669	28.3864	14.559
7.74432	8.58461	0.2179	5.90055	5.59488	53.2247
4.21977	1.30753	1.07261	3.817	3.14011	38.309
5.77341	4.3204	27.4834	0.98414	7.349	21.4578
8.36518	3.22667	35.9624	11.5999	4.22903	5.27166
10.9773	13.4237	11.6097	1.92185	48.8988	38.8376
1.62674	3.25721	1.70998	9.79057	3.32497	4.48845
4.31317	22.8905	14.9911	40.6237	23.8982	9.66368
12.672	15.7663	6.77205	25.663	40.0354	5.08077
11.8599	14.3427	28.2873	11.2075	13.6182	12.3539
30.5656	11.3669	5.26708	37.6102	22.1236	15.0788
3.46136	1.45271	53.5805	8.02787	4.08019	14.1594
24.8448	41.0326	1.82447	48.3805	44.6885	5.92455
29.0258	15.7094	15.7278	67.3605	30.405	24.8953
5.75327	3.99431	11.365	7.68501	2.36256	9.03943
16.0057	1.78062	5.95226	17.5222	19.3855	16.5807
4.97135	2.28092	2.85331	1.1128	5.18091	8.01266
2.00631	22.2023	11.4384	7.7484	3.05592	12.8801
5.91185	12.6085	4.95108	6.0164	20.6514	8.63
0.32	4.72004	3.70676	12.914	7.22095	29.6548
8.82521	7.97277	19.7988	11.1795	18.1413	4.2728
18.3304	6.27612	21.9805	6.85796	33.4189	44.2468
9.68683	30.9477	63.11	19.1298	3.1995	21.2439
25.3365	33.2149	9.45306	41.3993	84.018	20.3287
0.78387	8.64185	3.69767	2.4996	4.19498	4.50221
7.22214	19.6099	12.7127	5.32975	7.05054	41.0629
5.41005	29.7717	11.0393	19.3018	12.5914	0.35497
1.18704	12.5455	3.37468	18.573	1.42599	3.79408
4.64292	0.49356	17.8122	25.4446	6.70654	0.91649
3.27283	9.55333	31.1283	25.5348	21.1991	23.0427
9.77346	51.8693	6.16585	25.3103	48.1132	55.5388
10.5229	5.095	10.1676	31.1824	11.9409	39.9484
4.86795	17.5556	10.2435	3.84787	4.889	2.1866
4.91585	1.55564	18.7752	17.7137	19.9124	2.47369
7.61334	6.06091	16.8509	15.6871	21.8174	2.35129
10.2112	2.85377	23.4078	6.18921	3.2769	9.13644
26.9917	38.8952	16.3225	2.1102	1.16479	2.18095
21.4139	15.5613	8.26443	17.304	58.3742	31.3888
27.51	12.3455	6.49462	11.8805	37.5132	15.515
3.84595	15.3958	9.89551	34.4364	9.31817	27.2559
15.7517	2.97709	20.9779	5.83744	8.32962	12.3977
26.494	10.0718	37.3665	25.3753	40.1019	39.8835
47.7444	89.8097	3.10783	46.929	61.6948	33.7005
6.70038	22.5584	10.8545	1.78838	19.383	3.44008
0.14694	13.6154	8.92096	3.88009	47.7549	41.6482
2.62409	6.66764	9.076	15.207	2.8938	8.89193
9.17721	0.49782	21.2441	41.5649	9.53618	15.8538
7.7122	19.2477	15.1401	21.2849	37.7086	13.7426
1.53571	7.43944	29.0804	1.26896	1.64063	3.27303
3.11577	7.77533	5.84171	12.8699	12.0123	4.58553
9.42648	1.07244	22.4742	36.9034	21.9696	26.5877
4.12817	9.70051	0.57646	10.2937	16.2979	19.3253
17.2255	3.35746	0.10162	1.74195	31.9961	59.1397
12.162	7.37702	21.5883	11.6667	8.84061	6.5444
17.8377	5.37761	3.40565	26.7837	60.4937	66.045
1.51445	8.88248	14.5904	14.7727	5.93424	0.82107
3.47347	15.7753	20.8944	9.07149	9.05522	12.1504
22.2948	40.4418	11.2935	19.3029	37.2311	18.8091
1.24271	4.0457	22.2824	35.143	1.16696	28.4083
8.85774	20.9171	4.70802	0.41098	29.3692	3.81262
2.5289	4.99585	6.36313	10.027	14.7067	8.26131
0.64961	1.11598	7.43821	6.0779	5.38677	1.31102
4.99858	34.5931	17.3483	29.691	10.3248	5.96451
6.05967	21.075	2.06188	14.563	7.2097	7.09051
4.14919	10.8267	3.58057	7.0192	12.0711	28.0486
7.54241	26.5458	1.97322	1.2229	42.7214	6.09604
0.34302	3.82637	44.7658	3.8039	5.89149	10.9771
57.6643	27.5253	21.6211	63.2908	57.2548	19.1081
14.5609	24.6859	17.3	13.7335	24.6499	11.3833
1.80984	8.195	22.0866	7.30207	25.6817	4.15381
16.0851	8.73509	11.6304	13.9673	36.5491	32.0667
3.72958	8.206	1.18026	4.73225	5.85976	0.40591
5.09402	6.02861	21.1183	8.79944	1.46039	13.0094
10.6214	9.69893	36.6233	11.5435	57.9938	15.2423
9.08674	19.8938	33.9731	34.5485	27.5496	8.21429
55.9463	16.444	8.92389	42.9138	15.0376	78.7702
22.9841	27.5177	23.9058	8.44048	26.4952	114.107
0.94721	13.6644	1.717	40.3275	2.49728	17.6378
4.33666	11.1033	16.8877	3.63951	6.30798	8.69048
10.6942	8.09632	29.1975	4.93177	8.14316	14.1384
22.4096	4.89089	22.6261	11.3117	3.91505	14.2472
6.52842	11.9213	51.3069	3.79917	22.3619	37.9244
27.9728	37.2971	35.8207	25.7745	32.1643	18.8579
15.2482	27.6351	13.3743	41.3767	65.6561	39.6202
2.88857	36.6353	5.73547	48.6302	34.0848	36.5954
12.0151	16.784	9.61831	9.53565	16.7922	25.225
5.28765	0.907	7.48737	16.6479	0.907	0.907
5.80599	0.60553	27.0191	4.519	0.52124	11.696
46.0082	31.9121	25.0165	43.8954	34.6499	46.36
19.5055	2.28836	13.5956	1.00188	18.0179	12.8342
22.7299	18.2916	8.31024	20.494	5.50566	3.9357
3.91519	6.28134	31.2612	2.4256	17.6668	17.2608
1.55312	23.2983	11.651	35.302	39.965	22.2482
1.92037	0.18527	5.94456	12.3826	31.1856	5.92052
5.93409	7.47447	18.0847	13.5799	6.05623	0.52677
34.0067	1.4183	8.5514	1.63755	15.978	9.55122
16.6683	14.2415	42.1908	36.2076	14.0145	25.4196
0.82594	19.702	24.1597	13.4987	7.93111	9.7517
42.7804	62.9083	16.9847	49.3392	52.4683	111.411
12.4011	13.3065	50.815	5.50569	76.2751	0.58492
11.5245	40.685	64.6533	28.1985	14.817	11.2421
68.866	73.4749	1.10996	68.1035	52.286	41.8231
2.64149	0.38358	5.26104	31.8142	5.00542	5.59612
16.6733	2.41703	8.55584	6.71856	15.6807	5.83485
5.52932	19.8168	4.85478	7.46889	0.8358	0.27702
5.52455	24.7112	23.5164	1.37479	13.2767	0.0825
21.0319	14.4588	11.854	10.4099	2.84358	13.6857
2.59361	10.7345	9.59627	16.792	3.02271	1.13545
11.3156	4.49109	75.6107	5.33073	13.7859	14.0134
42.1159	77.3942	16.2991	62.2053	62.1442	52.7946
17.0881	28.886	11.0599	20.144	39.7157	7.82949
7.46478	12.8714	4.88051	9.22503	1.37101	32.7296
11.6021	7.25966	64.1986	8.18724	4.59585	6.21376
12.101	38.5154	1.83046	20.5662	10.206	4.93697
4.60432	1.39002	20.5607	10.2084	29.7335	0.34009
5.40065	5.42737	2.40386	28.2483	20.1395	15.1318
3.05299	1.012	3.14981	1.012	5.40701	6.54776
4.72	14.7609	0.7508	6.01836	22.0047	3.79581
1.57703	77.9056	18.4604	24.16	60.585	28.7097
0.34768	3.64867	30.4012	7.04454	15.6159	26.8157
16.5116	14.469	8.91551	38.8538	39.4636	17.9694
1.44526	5.90405	2.49596	15.7623	20.1486	4.32803
13.1774	41.9682	0.94055	27.6035	40.6704	22.7492
1.67395	3.02909	3.1601	0.13468	6.86205	7.11577
14.4711	4.24562	2.49195	12.9284	40.1523	20.6372
14.3355	10.1238	22.0447	20.3351	11.9812	16.4103
2.76304	20.7962	3.19861	10.9109	13.5346	25.3892
3.64818	6.4464	2.41228	2.32893	9.475	19.6593
10.2436	2.61327	12.2512	6.50645	11.7981	4.87354
9.49092	25.1359	32.3741	37.9543	28.4423	19.3071
25.2322	16.4123	13.1952	28.5529	15.9775	23.5694
3.37618	8.03119	22.527	2.42437	26.2798	6.58234
15.7537	0.18694	2.2442	0.75123	11.6702	2.62951
6.44234	7.93235	46.4444	2.286	2.286	25.7978
66.617	7.19815	0.08706	46.5744	33.006	32.1196
12.9124	15.0772	25.6768	2.61974	18.4288	43.9031
13.321	31.7915	6.67719	19.7045	20.1615	1.55912
12.0875	6.40306	0.63575	12.9325	1.7705	8.27391
1.61777	17.6278	12.1516	4.59549	4.9735	7.42654
6.80579	34.8323	25.2764	1.53762	67.0563	33.611
3.09708	4.05669	2.91807	16.7488	8.52418	11.6819
14.486	8.07282	14.5504	7.57687	9.35127	43.3022
7.68563	32.885	3.47333	17.6047	11.7946	4.59293
3.86695	6.56054	58.4769	6.03651	1.7607	7.54696
11.77	28.89	30.2503	57.3668	25.4927	12.1322
5.5001	5.98735	19.1071	12.8656	6.8718	12.84
3.5312	5.39761	10.0977	33.32	42.8272	10.1497
11.2146	20.5951	58.9023	4.81716	26.1834	10.7377
14.0404	31.7452	7.61409	1.99048	69.2065	41.9967
7.69356	31.5453	6.30668	10.3532	4.31622	5.93723
4.77745	0.061	8.50084	0.061	3.09366	5.77911
6.10595	5.12453	11.109	0	22.8956	7.28294
4.04983	51.248	26.6606	16.4777	29.5431	19.5202
38.6467	29.4661	9.87977	62.9894	81.3618	47.3867
13.4554	10.434	77.6879	0.29105	28.4922	16.8227
3.70099	77.9723	3.56076	150.76	66.926	10.9514
6.73852	3.76627	7.84872	3.95121	39.7183	21.6995
12.3407	25.4371	2.77659	3.44935	10.4359	30.4424
4.27339	4.37146	43.6594	12.8014	5.98726	4.13415
24.0381	2.59822	22.9539	48.9823	51.0831	28.5474
25.6846	38.8727	20.3477	32.5081	21.6565	48.1203
29.1853	0.39987	19.9665	21.8516	21.6706	22.872
19.5154	13.0028	35.0794	5.60548	3.64075	23.8729
19.1352	29.5861	33.1973	40.2762	39.804	34.5097
29.7209	29.117	18.4638	18.9401	7.58263	21.3133
15.3301	8.49796	16.7814	19.9738	14.685	70.7316
8.93155	19.6355	2.93888	1.16636	8.70289	0.67943
17.0578	12.1028	1.10351	15.2847	27.348	6.5055
18.5776	21.3987	1.70261	19.4757	5.15182	15.5515
6.45348	9.08672	18.9017	26.2655	25.0338	28.4043
11.2291	1.43059	13.7905	8.61967	19.4855	11.2004
1.91822	1.36122	9.18063	5.72501	14.4266	12.9725
1.89119	12.2839	46.6025	8.43516	59.9321	19.054
11.6533	51.8795	53.7892	27.5797	7.75021	0.2817
92.1298	99.0029	61.8942	94.5863	98.6511	115.246
0.22745	25.2186	22.1184	52.2764	71.4894	27.4542
3.23462	8.2276	4.81043	5.63243	24.9143	8.85502
3.63208	30.4634	39.6933	2.84829	2.2707	7.133
42.3972	45.9434	7.8345	126.734	15.7509	58.6284
9.78007	8.76125	10.5549	10.7983	22.6754	3.53848
4.1348	1.62488	46.0507	0.66193	42.8829	19.1399
3.34613	0.5358	7.34994	36.747	15.799	30.373
16.6203	2.78626	18.6667	23.6681	32.0157	19.5805
48.8292	3.71565	27.0314	52.4784	1.18015	103.768
14.5823	30.9669	3.75519	1.99289	25.9886	33.5675
4.87635	12.8246	8.99773	1.84131	32.7487	37.5006
0.04334	19.2515	33.6927	22.2482	27.6305	13.7157
12.7646	22.0523	56.0086	22.0412	27.3678	29.0368
9.51313	1.54894	2.24969	25.4527	4.151	112.289
8.29882	14.2296	2.42757	9.51412	0.99908	26.0445
5.02325	2.18692	13.8984	0.012	0.012	0.012
21.2369	21.4337	8.59689	13.1717	13.0744	7.84205
18.3586	9.41467	15.0289	14.419	2.19389	28.1505
12.227	0.40791	20.0176	4.49166	5.73225	10.7427
9.41234	4.9426	113.607	3.25705	8.73059	8.35683
93.9306	125.803	58.22	104.93	119.72	88.3052
83.7111	137.038	91.8712	116.862	115.25	132.969
80.8887	117.967	4.96205	99.5986	95.0252	76.8127
16.2822	17.2443	12.5357	23.0931	11.3789	61.595
2.767	19.691	15.6873	13.2379	48.027	30.1636
5.28473	23.4611	116.815	15.981	2.21877	10.8495
95.3142	120.37	10.9041	125.495	119.6	125.495
4.33326	2.03085	51.2296	9.27451	11.2939	11.3665
12.918	23.7105	15.5253	57.3489	58.6681	99.2291
3.16042	11.938	0.63586	2.55569	34.3146	27.3086
0.43356	14.685	3.78238	7.29343	1.66019	6.33513
15.2021	21.5178	19.1915	58.1055	29.8144	21.1837
9.691	9.65516	8.76468	3.52022	8.33491	21.4209
5.25964	0.78799	48.9459	6.007	1.35504	26.4401
64.6462	53.9387	9.2843	77.2727	30.1643	41.2371
6.7626	10.3542	3.11684	17.7216	23.4594	5.60038
18.9492	1.91798	11.3858	23.8271	25.1762	4.5747
11.2917	4.91182	14.9213	47.4879	24.1549	19.6379
23.1389	22.6939	9.4461	24.0448	37.8144	21.8284
12.9951	1.04226	1.21342	2.752	16.725	39.939
15.9278	14.5642	2.83273	18.6118	8.15842	17.2605
10.0785	19.3253	8.26844	3.4983	13.417	2.77183
1.29419	32.1389	59.7224	13.8059	17.971	20.1965
28.4914	5.8936	6.59594	55.8735	33.2658	8.53647
10.1713	8.814	9.71643	8.28108	28.3487	14.3628
8.03982	24.422	28.0623	0.63533	8.38569	1.96157
17.2412	39.5854	14.7119	54.2913	47.1941	39.4868
43.7483	17.2582	6.84011	18.3628	22.158	16.9388
1.84375	10.7989	39.0249	0.84676	1.6974	3.48191
20.8241	24.2538	30.5666	10.5174	3.35464	20.9991
33.955	32.1895	1.62257	56.3247	76.5889	74.1122
3.14442	36.8912	2.43115	8.08437	4.78111	6.90471
2.2704	2.03646	0.84083	2.97998	4.272	4.272
28.2866	13.1788	40.3908	54.7601	22.6376	29.5619
19.7177	13.1073	4.20272	43.1529	37.0037	48.0589
0.10112	0.55817	3.32961	46.1402	1.27729	20.7051
1.20238	2.05701	9.39723	27.0814	5.31475	0.20296
9.99889	4.01915	19.1616	16.482	12.194	15.06
18.356	18.6669	31.6581	29.7333	42.1226	21.1835
1.26046	7.84956	16.4192	21.9586	16.3829	18.3357
17.347	3.00489	19.7569	46.3121	5.72407	17.4171
4.818	13.6043	43.0374	9.99882	4.93708	29.1563
19.8753	62.3572	9.89509	48.8773	71.608	19.367
6.98159	12.9894	11.8879	4.55981	17.3531	11.7163
26.07	3.25815	15.5989	2.59038	3.56742	13.9276
6.13121	6.89135	8.4986	10.4113	1.0853	31.8133
3.17681	2.57211	4.18078	5.92013	30.4595	6.92612
3.76017	8.16408	41.1587	4.40632	13.1496	9.03721
37.465	42.6371	12.7019	18.5529	54.2194	13.4391
9.35004	47.9032	22.6056	33.1188	4.77705	39.3336
7.93202	5.9142	5.21763	33.3278	10.312	10.0619
6.833	4.15792	17.3163	2.08022	22.394	2.203
3.76212	4.73016	5.36669	28.5482	14.9343	33.2274
2.17354	1.28605	12.1103	3.76739	0.95929	1.73042
26.7686	47.8833	11.517	63.728	41.9928	9.85065
3.76703	7.784	10.6832	4.31889	8.32125	0.47708
0.27036	16.5806	1.17736	22.2533	49.1021	29.1521
12.2646	40.6622	9.36116	2.97425	18.8481	79.8359
2.34549	12.0552	5.27954	33.039	15.7298	7.69377
0.06498	15.265	11.5275	5.00547	0.18847	4.03444
12.9252	9.2138	43.3093	2.19967	38.8897	24.4427
43.2915	34.8352	24.3653	27.0649	34.5214	9.01776
9.62791	12.3917	17.656	10.7266	2.11903	7.65843
18.6618	8.1737	10.7777	32.5314	14.8514	26.6675
6.68096	2.43512	6.7476	5.4334	9.55241	9.41115
7.31001	5.357	11.1273	3.27368	2.96693	7.63319
8.22503	0.34751	15.473	3.15472	7.64974	50.4201
11.1675	13.3463	27.8735	22.2304	24.2903	5.20277
25.2236	34.3982	0.74987	35.5766	37.339	23.2219
12.1981	12.5703	12.6517	2.47444	52.2032	5.542
3.31225	2.69677	34.6439	9.66	17.1762	27.7109
3.00146	6.97096	11.6909	40.9941	22.1269	0.93486
11.2696	28.8383	3.85146	21.0812	14.2851	26.6914
6.91555	14.9098	16.7986	19.022	14.303	8.16111
5.91491	3.81785	12.0626	10.3191	4.68216	25.0912
22.9803	30.5775	23.9528	9.61128	29.6711	33.5628
2.29996	10.9377	12.9991	11.853	14.9119	0.87953
1.91838	17.2177	34.9748	22.6817	0.09291	15.2695
12.3167	40.3922	4.58019	27.8999	44.1642	8.27391
4.18787	7.83647	39.8051	4.89778	52.4571	48.3752
35.572	45.2839	24.8924	28.0626	41.801	18.225
18.2039	19.6506	11.5579	18.1473	32.7847	15.7617
3.58794	15.0431	7.49715	22.0708	66.279	40.5562
1.19748	5.03178	20.2425	11.1858	4.07894	14.0768
22.9285	16.7805	0.50712	26.0433	30.0309	7.57892
14.4578	5.66433	41.977	11.7546	23.4976	18.2341
19.9707	4.20873	4.91953	7.27512	9.26275	35.066
6.22968	5.632	2.91197	12.6501	10.9744	8.36865
7.29168	1.37232	14.5674	11.4839	23.558	47.6484
41.6674	53.5984	0.99776	77.3996	88.0043	116.445
3.56933	4.49347	5.83714	12.7671	5.00752	0.47335
6.89021	2.64624	33.4535	2.769	26.0703	47.2823
36.9547	45.2229	22.0849	56.0844	24.7064	39.5203
5.06279	3.90224	48.7848	13.5635	57.8045	15.6882
28.7534	35.0512	7.61526	19.412	36.6775	21.7178
2.59019	9.69012	11.494	16.4859	5.19345	5.21902
14.0226	1.90772	47.8851	7.31731	25.9894	33.636
39.8482	31.9397	26.012	53.5727	64.2082	97.0768
9.06455	0.51604	5.12825	15.4132	33.1356	12.6809
14.0581	10.8933	16.9827	20.387	5.30931	19.6687
21.9242	7.30966	4.81972	39.3	19.1108	20.3793
12.1301	0.63277	17.9483	8.63708	12.5681	24.3808
11.3093	27.9895	6.90549	17.4512	5.013	2.64974
23.2541	8.14395	4.57682	1.48863	14.6525	13.0337
0.91698	6.99618	3.37635	1.49674	1.0178	25.504
11.4791	15.012	21.2184	4.34819	1.74731	2.71115
20.8874	19.7027	23.9647	10.0709	8.85435	14.6597
8.97055	28.6941	35.778	27.1151	1.99074	16.3165
17.81	67.0513	112.781	41.8193	57.2325	34.1722
87.1586	81.711	8.33506	82.3188	177.716	136.546
70.3133	70.1399	6.04728	82.8239	30.7442	44.7423
1.46693	4.21324	22.6828	25.3206	21.1734	11.4583
9.84345	36.3126	14.7015	0.4072	51.2871	10.0754
1.55615	0.32285	7.05466	45.4838	2.84064	23.0689
7.55672	1.03292	29.8503	5.35221	4.96831	2.38441
7.23906	34.7467	7.78344	32.7613	5.98686	25.6725
19.8792	40.345	7.94463	36.0989	25.2805	14.9952
0.54406	8.59524	1.55502	33.0126	25.5221	12.4232
15.6577	22.7549	16.7475	2.217	1.25041	52.9398
6.0699	17.8052	42.0579	22.338	36.3394	24.11
3.87356	22.9032	3.78451	27.0664	31.0131	10.9236
21.6798	10.6795	26.5255	16.0164	19.6365	33.4316
11.4987	60.7744	71.1366	7.54397	71.0593	47.0704
20.4906	30.5616	15.4158	35.0718	17.6512	1.02869
9.32048	34.8407	13.4486	27.0363	29.909	20.7604
0.90699	14.5522	27.1188	2.04135	13.9478	7.22104
6.32395	11.0507	27.6403	22.2163	8.34682	3.44212
8.07114	8.71442	26.6301	37.6378	22.9768	92.9788
10.0911	20.2966	2.01609	19.3185	5.46707	3.02218
5.09598	16.2927	14.0259	5.29101	27.8696	1.74997
5.93514	34.4214	1.1995	46.7175	0.41872	21.651
0.98872	1.99127	16.899	16.1006	9.07826	13.888
13.2909	10.1527	44.4555	4.52815	23.234	5.62452
26.4095	8.06661	36.3239	36.5048	59.0001	47.3096
48.1046	63.7603	7.96631	24.7571	35.4859	28.9913
5.3693	21.6942	9.50224	5.45959	23.2084	26.502
6.23003	22.505	6.93506	7.95049	21.952	11.823
10.3473	10.8404	46.7883	10.9076	2.92345	5.76907
27.6833	12.3519	64.9453	49.8111	49.6739	23.1739
56.0653	27.4549	11.561	58.3877	5.2252	57.8693
4.71886	60.4951	1.38266	5.45597	13.5695	2.93688
12.0568	2.22515	1.65854	9.41257	21.6013	11.5334
4.13868	5.66138	13.6002	9.15627	1.61925	25.0762
11.5475	17.3574	24.9122	26.7593	29.6187	3.75622
35.0936	25.2772	35.1363	2.37327	53.8204	17.4906
8.95272	45.5211	4.18375	32.4272	69.85	37.0096
0.84403	18.3528	14.652	13.9024	0.8434	27.5792
2.71147	31.1151	82.6507	26.3926	30.4078	11.186
96.2748	37.4579	22.1615	3.75676	154.881	149.677
4.54374	2.72444	25.7539	45.4997	7.90845	22.5066
46.4188	40.0328	25.1388	3.65	41.4979	10.1799
34.1888	36.1494	33.1529	15.4199	0.63086	26.8585
39.1828	82.7708	8.79791	6.82183	49.5953	35.3273
0.04965	8.95072	14.1653	2.53626	6.55173	4.40556
1.45007	11.8608	28.3752	5.3327	7.38321	24.2265
4.55819	5.74387	21.1752	18.5502	24.841	43.491
19.5618	1.75021	4.93133	4.88422	13.4364	12.9236
5.92882	21.2618	2.26789	23.9713	26.7775	6.54009
6.13501	13.2213	30.9364	11.3451	25.8574	21.8494
20.1281	21.8399	0.461	13.45	19.3972	6.36427
2.16953	7.5289	1.21156	4.6567	22.876	14.0625
13.6431	3.53815	21.416	23.9794	7.48555	4.41696
17.663	10.0879	12.798	7.14338	4.39258	14.0522
6.8884	37.9739	26.4929	20.1777	37.4965	26.9823
8.27017	50.6144	1.68805	33.7944	33.7107	8.39504
10.8617	9.85391	2.57921	2.02102	13.1023	34.2852
0.06079	8.33108	20.1185	13.555	1.92454	21.0382
7.42467	8.0632	8.55705	33.0147	26.2882	10.7899
6.26733	3.02209	1.14613	15.1698	3.26385	10.7325
21.0349	1.04119	2.07129	22.2803	15.2606	9.92701
3.14991	13.7661	5.26188	2.42183	46.4246	4.66434
1.92254	1.79353	103.063	5.98439	21.3845	33.1667
77.4664	98.6333	27.2836	114.752	101.01	124.797
38.5135	26.8733	37.6782	49.6269	38.7253	20.7655
32.5939	45.0876	11.8214	21.9686	72.3637	49.7619
11.4478	6.31679	34.9328	13.8098	13.4687	42.3302
10.1911	25.6239	8.3156	10.1797	19.0405	12.0216
6.04951	1.16303	2.59966	6.71921	19.7034	1.25893
4.63134	2.17592	9.66132	0.023	0.023	0.023
3.84624	10.4605	19.3876	16.4894	4.08642	1.01998
5.3285	6.72185	15.6196	34.0314	22.6645	20.0386
24.6462	22.248	26.0958	19.0426	20.3945	27.6383
16.7329	25.7734	25.8143	19.4995	9.32283	8.57948
1.90479	0.87621	12.5071	8.82999	30.1377	18.451
11.5902	14.234	26.8544	40.3503	15.3066	17.4209
16.9987	7.14404	9.84332	4.86576	6.05143	20.1912
0.45551	7.43531	39.7591	6.74472	6.1783	24.1057
24.3784	60.3321	1.0301	7.453	44.5381	30.7993
13.1515	6.93658	15.2964	18.4291	1.52312	5.65065
43.0728	15.8252	25.8002	0.91307	1.7192	71.617
13.1366	9.4038	0.39025	25.9274	38.2739	55.5547
7.15038	3.59023	6.41163	4.95206	5.12312	6.44844
5.42743	0.65852	13.4238	16.5761	7.50013	0.54999
23.9565	1.59614	14.9647	42.0171	41.6628	49.1226
8.83177	11.3611	6.86615	19.4222	20.5697	4.43166
5.46489	2.11248	11.1128	7.83115	22.6049	3.63946
2.65936	8.55556	2.23388	5.54361	5.15508	12.9324
0.40991	9.16874	1.76448	12.5555	15.439	27.5848
2.98316	4.90398	9.43508	7.5996	2.35115	24.1521
1.75966	7.95359	17.3935	6.31612	21.3632	17.5153
6.66211	3.51176	11.2709	9.40363	21.3233	15.9592
3.57393	9.89297	16.6829	4.08839	44.2195	20.9558
12.2488	15.252	6.91251	15.1566	35.3511	22.4233
2.14977	1.46965	20.5057	15.782	4.10028	5.49897
11.5756	10.0227	19.9604	13.1269	5.20902	49.4294
11.2247	9.54889	22.2704	18.3453	9.35234	16.1554
2.23312	28.0691	2.10778	12.8707	30.4928	27.1916
1.49364	2.27048	24.8913	7.14426	11.8981	4.40086
17.9332	12.4913	20.2194	2.07573	31.5974	19.081
1.43424	2.08446	4.5594	25.1491	0.31924	15.3637
0.55482	2.48751	47.0457	13.4694	35.8167	26.2236
33.1628	27.8865	8.52605	21.568	30.2379	18.6317
6.78161	6.63405	12.6442	24.568	27.4217	12.6293
12.0241	19.4515	20.3808	19.282	17.827	0.08364
3.12386	25.9458	20.8886	13.4211	23.6922	3.3424
28.1362	0.32254	30.3649	16.2308	4.93414	13.6823
29.2013	16.3176	23.739	23.2312	32.3212	21.1464
9.23989	34.8354	5.34028	16.7974	24.822	20.34
1.13445	17.5135	3.84483	11.2335	2.56824	13.0881
0.80843	2.45261	34.4126	20.1869	1.38833	9.22678
21.8794	49.7176	22.8035	37.0701	29.2245	18.5899
7.16993	28.298	1.25745	13.4949	1.71031	10.6523
9.04814	10.9017	28.7116	22.2776	3.77111	2.22772
35.3388	29.5154	14.4865	29.9519	24.2718	2.29817
22.8619	45.0713	2.24825	13.0944	36.3744	13.7856
5.37285	8.08172	0.7593	3.70688	16.5415	2.0217
0.85251	17.7317	9.26651	26.0512	2.7888	2.18739
2.50667	18.5829	38.6229	5.48954	1.56533	9.24283
98.2018	55.3598	30.4332	127.055	113.357	65.0249
18.2765	21.7751	31.5426	37.774	49.5908	5.09287
21.5643	69.2037	2.524	58.1268	87.5101	54.2244
6.76878	14.4308	38.531	21.8848	11.6892	13.2437
8.36975	14.4092	19.4872	66.5987	28.321	28.627
1.99581	19.732	28.1286	27.5008	7.49864	13.6372
16.8877	1.97273	31.8648	36.5392	54.4423	47.0756
14.2485	30.8789	8.07769	2.935	51.0369	67.4342
23.1663	18.7832	54.7371	17.8225	44.0353	52.5294
43.7246	48.6885	14.8788	65.961	59.8834	19.2012
23.2573	18.1574	5.51577	15.9219	19.4166	4.9048
1.50612	0.39061	16.1707	9.05673	7.94056	7.28069
16.8972	8.17532	24.3965	15.3694	26.2919	13.8962
16.1649	41.7002	17.2903	19.061	58.1424	30.194
11.3397	5.09721	0.92505	0.04167	4.44428	0.95399
15.379	10.5891	0.99886	23.4717	45.3176	25.1426
2.2982	5.74766	45.4061	11.6584	12.127	2.47679
38.5012	32.3446	1.87477	49.069	52.4192	0.59616
4.71821	13.97	34.311	0.03609	12.6292	29.7863
19.5981	17.4474	25.303	2.658	16.4548	61.3452
46.242	11.4066	22.4758	14.8683	15.9473	16.4155
26.6589	19.9697	5.12619	26.167	22.0922	23.0067
3.87044	10.5022	9.96448	1.35	8.15139	0.33171
9.67616	8.17285	10.3958	1.60851	8.68132	13.3293
2.02044	5.55315	2.9082	2.40691	14.4046	1.94067
17.6181	2.83487	3.78882	5.14046	26.0859	19.1479
18.5602	21.2913	24.2672	9.60126	28.9908	0.10188
22.4292	29.5178	8.81458	24.5285	45.8418	14.2248
1.45977	24.1662	7.77431	5.36144	14.4905	33.2501
16.5515	133.151	32.5758	51.6663	32.6249	103.99
25.5279	36.3665	35.6865	42.9107	31.3864	41.7361
59.155	65.3633	30.7587	135.202	4.91177	32.9656
11.2375	31.0157	36.0301	1.165	30.583	52.4741
2.61721	22.1658	13.3713	24.9137	36.6754	34.6917
7.70496	0.58868	42.7743	18.1816	19.4229	2.86507
29.7347	29.7033	23.1451	42.1801	51.1263	21.6124
9.36809	10.3589	4.39641	34.6846	10.552	30.4174
7.08777	2.64571	21.9826	2.73709	9.86441	17.2626
17.3098	14.2879	39.8251	16.8509	12.0231	18.597
32.8055	17.3159	75.2571	109.139	44.3077	81.9809
0.5201	6.4332	10.438	103.676	31.5147	41.4708
6.85181	14.5629	52.815	38.8826	11.6171	14.6148
46.5883	28.7891	45.7246	65.5366	54.311	36.7073
8.98113	27.136	27.0256	35.0027	14.1747	16.6618
17.2367	10.6441	0.37173	27.4307	15.7093	13.6084
12.9916	2.38654	46.8877	8.45206	10.497	50.2385
14.4241	78.6899	9.17381	6.23484	3.42545	11.974
21.1446	34.1298	31.6843	10.2918	56.7154	31.7352
49.027	35.0911	1.65052	37.1778	82.5609	47.4529
13.9825	3.36485	55.6604	7.93226	4.38914	4.40281
30.2117	23.1536	10.6296	22.9479	49.4336	39.605
32.5796	4.03566	7.72524	60.0677	29.6646	9.70411
5.07816	23.0415	19.7491	23.1632	27.5333	29.688
29.0163	2.77165	2.88408	7.22318	23.6985	14.7458
6.18823	18.7579	6.42251	4.45998	5.66988	58.557
1.19027	2.92255	0.41018	12.3579	9.34707	24.2018
3.92102	2.01069	20.4157	9.292	5.66302	24.9272
2.91098	3.57045	60.5334	0	3.90166	9.94739
22.5777	65.8036	12.8502	26.5532	60.6991	20.1724
18.4941	1.99031	31.9624	14.5853	2.32286	32.0459
11.2224	30.1494	27.981	21.8046	9.15865	12.2549
19.4358	18.467	22.7156	23.6283	53.5922	28.6749
2.48055	27.3174	12.457	14.4922	5.87704	21.2082
3.10879	3.72582	7.14257	8.28417	8.56034	10.8651
5.07497	38.3607	12.8989	3.2366	45.0561	25.5206
6.19135	6.77698	31.0634	3.44872	9.75504	11.8698
6.53785	24.1612	19.2412	20.8545	27.5208	23.4099
3.91262	28.1989	24.9224	9.6374	5.98111	43.5447
9.37548	32.6497	45.2085	34.1164	43.435	11.9412
12.5994	5.61285	25.5521	8.75572	18.3514	14.3633
1.75649	21.0037	0.5135	4.63343	5.97334	9.53635
32.7092	21.6886	6.49979	11.3054	0.92648	42.9888
6.38025	9.91282	8.39801	10.1256	18.7663	1.47298
2.15788	18.5966	8.57829	16.4522	2.9441	8.33857
12.5684	21.9719	9.62375	32.5894	25.7583	8.88799
27.0046	1.35099	24.0586	1.51607	0.27151	13.5643
11.145	24.1102	0.91107	27.2345	28.8921	22.1115
8.42296	8.28539	11.2555	7.05566	1.51494	23.0657
4.10614	14.6104	10.7622	2.52956	18.2025	1.22469
1.86029	0.73284	5.90247	17.8199	3.35521	2.26516
5.99977	9.96857	19.7923	3.38912	21.6881	10.5436
3.36527	15.1668	31.4547	12.2844	36.7849	58.3348
14.8315	81.1548	66.6052	66.5758	55.6751	48.0205
54.1286	49.5958	15.39	66.0178	51.2145	22.4315
17.8654	21.0262	16.1479	21.9872	12.9553	13.8627
10.1568	57.4191	40.4881	5.31	0.4086	14.7168
5.74134	22.3781	3.11218	33.6913	29.2489	27.3416
15.9626	16.5095	1.21475	26.9664	9.95302	72.7863
0.90769	11.2571	4.46673	0.62878	2.6976	5.86176
8.69125	23.6469	16.8396	17.3363	36.2249	11.2058
8.56147	37.043	25.2958	12.4854	48.5499	44.3498
8.9781	9.27508	5.11023	28.6827	22.0938	4.66602
1.69188	1.07947	23.5119	10.5059	3.17241	28.2821
16.1799	4.63497	123.678	33.4776	2.42827	37.3712
10.5543	56.623	25.2595	35.6606	40.3439	46.1619
5.80281	11.6076	35.0256	3.11348	10.6729	43.2073
8.7909	8.68665	21.8152	40.3384	3.70263	16.5595
22.3069	25.5968	0.50763	57.7542	13.3698	20.97
12.9507	19.2079	0.38325	11.8069	8.90162	11.2415
4.63627	31.8344	0.31071	50.2243	8.66394	10.1775
6.5538	2.13236	71.7622	26.459	8.68633	16.0391
3.34659	57.3858	59.7082	84.4627	62.7834	36.1962
83.3939	69.0588	9.26123	37.2566	78.9855	96.6937
8.42492	1.03069	5.83269	21.1333	1.52315	24.6262
24.3174	17.8362	6.71654	23.3889	8.6649	6.84803
38.3785	31.1074	9.55698	22.4752	0.85868	48.7193
14.041	2.4864	42.7879	26.696	8.05293	19.0279
0.98382	6.04261	14.1044	2.8897	19.5193	5.59327
7.25314	12.1453	44.9103	12.5444	10.3397	40.8818
3.82338	24.8181	22.9295	28.9931	36.7493	12.4849
25.546	34.4676	17.3074	26.0777	20.0307	27.9467
7.21814	24.7786	29.4214	4.24856	3.44553	36.2915
4.73953	40.6876	13.6358	29.9818	28.3093	21.1006
12.3474	26.4298	8.29366	3.21817	3.26584	55.0653
6.07919	9.05108	3.06945	3.83146	8.96472	16.7305
11.3917	15.2878	4.1404	32.4688	14.428	9.52095
3.07935	9.33318	10.779	18.5196	20.4338	10.035
4.7732	4.87386	13.0229	9.03442	2.35616	19.6585
2.38287	13.9539	6.40157	29.8342	1.43154	34.787
7.2384	14.8224	7.25868	70.0691	27.1885	37.8008
1.72967	14.166	13.3992	9.11522	24.3283	29.2243
7.03389	6.4634	1.0606	7.62457	30.2705	11.0205
2.3703	0.31209	23.8105	13.1003	19.4237	4.1497
24.4135	32.4546	18.7739	25.3639	7.76975	0.82637
3.81004	38.6744	21.5366	11.4074	3.94724	14.6501
10.0107	9.50547	21.9474	5.72963	1.75069	7.45089
15.9895	8.38865	46.6893	25.2493	19.3439	18.9075
31.2374	29.7948	16.0591	49.4301	38.3001	20.0998
5.02901	8.88946	0.24903	0.5489	4.87552	28.4021
4.32384	5.81104	7.4668	9.24981	10.8787	4.67526
15.6609	12.4024	17.6926	0.90536	35.635	17.6705
28.5815	90.9262	6.95666	30.0044	57.4299	36.6033
10.449	8.13773	41.347	27.393	0.20627	19.3785
27.1431	37.8773	16.5611	59.8957	49.1509	1.15273
9.76859	7.98154	5.63127	17.9029	10.1032	37.7198
5.98212	12.4398	44.1039	8.56645	9.79294	15.2631
34.996	16.7045	4.10004	101.542	23.093	22.224
18.2812	1.63948	3.27555	3.23745	22.6464	10.5855
4.53156	4.61292	27.2128	2.04327	6.67707	14.5885
16.8259	29.3123	20.7024	17.8163	28.2443	41.262
16.6494	8.54085	5.00624	22.2083	20.7054	7.92937
2.42933	0.13284	10.1437	5.54881	23.1995	2.53167
15.6156	2.08167	0.41927	5.59404	15.0042	41.1302
7.9246	19.0451	3.18317	3.2043	17.461	6.82732
9.4898	40.2002	1.36115	19.3345	10.1293	13.5373
7.98858	8.91502	9.94089	1.0036	9.3082	4.65005
30.9659	22.4661	11.4124	21.9572	35.3141	67.492
13.8173	9.02428	20.1631	39.2108	8.08855	0.97206
7.98135	15.6272	11.8622	10.402	15.979	1.73138
20.0847	16.0899	16.0813	21.5573	15.3966	25.9888
13.514	4.14704	19.5549	7.90161	1.44094	3.65533
61.121	5.60104	1.35554	24.8427	8.54023	32.9616
6.65142	12.6425	45.2719	15.0642	21.7916	26.1417
26.7764	29.2048	37.2157	33.7893	54.2678	10.8258
17.4088	33.5808	5.40552	16.2434	30.2092	16.4838
6.59238	5.01197	0.85542	0.62543	9.74922	16.7911
12.6088	12.7281	42.6217	10.0069	19.2254	43.2725
17.7042	45.9964	14.7426	76.8758	57.0285	63.579
5.37912	12.2064	15.0863	47.6933	66.2113	53.9352
7.53219	11.4855	6.36786	27.7073	43.7186	1.14155
7.58912	4.71464	13.2569	5.18066	16.1288	1.59163
17.1101	20.2332	9.94356	28.335	6.59725	9.80751
30.4729	5.48007	19.9195	20.5801	45.8528	37.5519
7.42861	15.8927	14.8588	14.725	12.9595	4.0462
2.11673	1.40159	2.94839	14.0824	5.52105	2.64101
2.55707	0.03669	7.89628	1.16597	16.0578	67.5433
12.7851	21.5481	44.6808	21.5032	1.29932	11.3619
34.8813	34.2019	1.39688	44.3551	24.554	28.3469
10.5996	8.08344	4.05651	23.9658	15.8207	7.07069
15.947	13.224	1.46054	15.0685	23.9121	31.3878
6.68649	4.24185	31.916	7.45155	8.219	0.13258
16.1863	5.69077	26.2294	41.8211	6.27601	29.1001
32.2878	27.5921	3.63005	36.2589	12.7796	10.2471
1.56174	8.586	5.63652	29.9516	5.48581	30.1232
12.2338	12.7147	4.76597	2.27949	42.902	39.3022
7.18613	1.89124	5.19419	3.524	22.0741	62.2385
10.1111	12.8546	5.50169	16.1196	0.79928	39.1162
2.59244	3.73994	18.866	11.444	4.16059	5.01523
11.6084	4.16501	4.83211	14.1154	15.4824	6.46358
0.18264	23.645	34.2374	2.39428	7.34106	14.0816
26.6101	31.889	7.21163	1.20348	18.5845	41.1686
3.07092	30.6486	20.3084	22.009	0.2325	7.2188
11.5934	41.63	17.1013	27.5376	11.8119	25.0343
6.83077	10.327	6.11055	8.44972	9.65556	20.5364
3.40681	6.04342	7.36977	35.1973	31.9391	30.0362
2.29325	2.68938	5.6139	12.0732	0.33521	8.30957
1.53246	3.67584	8.04044	9.20936	9.25631	20.0717
19.1473	12.1784	1.63123	23.1708	0.76065	18.8205
17.3479	3.07398	24.4901	21.2584	3.60804	0.29389
14.9172	30.2777	7.36663	28.4841	49.4755	18.1528
1.26609	9.48681	22.4988	13.2487	6.74754	8.82091
22.9381	7.86443	11.9324	49.4488	1.16591	12.0119
10.0714	4.61789	2.03751	5.70123	8.68597	26.2212
4.39047	4.88112	7.05815	8.27167	14.7622	12.1608
5.92686	21.4821	11.7836	25.4563	6.03461	8.82815
5.15405	4.60425	17.3331	25.5627	8.26012	45.3839
12.1526	15.8956	40.9108	10.2023	19.6791	6.22955
28.1832	28.2295	18.6199	15.3054	18.6392	12.6315
6.58876	16.6508	4.88449	3.67344	3.69998	26.5878
17.5228	4.62896	10.0668	2.7263	22.7159	46.7508
6.69382	0.10764	28.7859	14.9038	1.56843	12.6263
21.6204	1.708	8.29391	22.3498	25.1399	24.864
10.9972	2.23513	12.8643	23.3478	1.13053	3.57918
19.1921	32.3138	52.145	4.27295	6.34765	23.7613
35.3727	41.7465	20.8477	26.0216	38.2294	13.443
7.81381	11.6062	22.2269	32.051	16.5157	20.4342
4.26441	36.7478	3.72446	1.64406	36.186	33.0732
7.89183	24.4645	21.4849	17.9773	21.6834	19.0683
3.17602	21.1213	10.1061	21.8497	17.8115	11.527
2.47367	39.3346	27.4533	13.694	1.03286	4.14907
21.8398	5.16898	29.5311	2.61446	6.15642	34.4056
32.852	39.9487	18.4843	39.6129	10.0175	28.463
14.6523	14.5501	25.4276	33.9117	35.1756	32.7652
5.46864	4.76438	19.5686	23.0314	18.1384	16.2345
14.6462	19.889	15.7014	30.5062	30.1063	42.9212
10.7377	14.3694	108.72	10.6383	10.3841	1.42732
76.2772	86.8965	5.75307	94.315	83.8824	38.8372
6.53577	2.59017	2.1806	12.0387	0.56551	17.4941
10.2766	6.48134	8.02499	14.5022	5.37507	3.632
18.2269	17.7499	22.9386	11.027	26.6594	28.8296
15.0038	14.8409	16.4629	31.6312	28.5632	19.8771
25.3511	17.7365	30.7995	19.6313	7.89549	8.64495
45.9282	46.4075	3.5459	46.3341	37.4176	15.9932
16.4779	0.04218	35.7791	12.2432	15.437	27.0828
21.7587	24.1508	13.7987	21.7638	6.65632	7.80486
13.253	9.87227	30.5867	13.6561	21.7613	7.45749
25.5726	14.4103	11.3675	23.7264	21.1593	0.26076
6.31074	22.7202	18.4881	18.8442	23.6102	20.2274
11.8921	6.27406	26.0141	21.9937	19.5471	6.28862
3.67449	0.62559	38.5599	13.2458	32.23	2.98391
0.90292	63.3415	55.6148	7.86321	13.036	0.70803
41.5222	46.6255	19.3896	50.205	44.0258	6.6937
29.3327	9.14388	1.81686	2.2571	3.71194	51.9939
0.59245	8.0912	14.5739	8.92377	1.34674	3.71553
44.5565	21.6329	24.9686	35.1368	34.9225	4.59445
5.03449	6.71433	7.27091	22.2813	15.0567	16.3436
7.31804	1.79021	7.20788	1.57352	2.00832	13.2791
16.6255	16.0762	32.102	5.91832	11.6201	1.49998
39.6679	1.1398	5.55775	36.5048	21.9474	18.7957
0.15459	2.91267	30.0596	47.3585	3.36937	25.6648
7.32523	33.0391	20.3237	6.09339	14.5794	1.12347
5.97974	7.90274	25.628	13.009	15.328	5.27132
12.1953	22.4348	8.08755	2.18408	19.9918	110.088
4.69969	2.0132	10.8801	7.10319	11.0884	5.68921
13.9775	4.25312	0.5141	0.26927	1.58459	10.7408
9.33444	6.39152	8.91366	6.11023	25.3769	39.0837
24.0538	47.062	6.23976	17.1719	11.5255	1.06202
26.7347	0.00699	23.5861	8.45029	25.2768	36.8254
31.0162	8.87959	41.0785	25.1524	41.6033	57.4918
16.9488	26.9645	0.74831	34.2826	25.8136	44.2709
14.7203	23.522	6.56494	15.7064	4.79111	38.1253
23.3533	5.44043	29.2288	32.9811	38.4157	19.1556
27.7141	27.0356	26.4042	5.0603	28.895	14.4677
8.71744	14.9897	8.37759	1.49422	46.1489	22.3438
8.50756	19.1314	32.6908	7.41702	3.10527	26.9413
40.124	54.5093	0.88397	44.1644	52.9234	2.61887
18.5354	38.3989	1.89358	10.5221	20.1124	62.9558
7.10995	5.07257	37.8935	14.6264	24.0094	26.16
1.20117	10.4267	6.81292	38.7738	18.3442	0.23208
18.6567	14.8824	35.781	11.0167	21.9734	0.52611
12.0387	29.2736	11.3579	26.2516	39.2056	46.5322
4.63005	22.377	47.4806	6.08444	3.44114	92.1488
37.9548	57.2482	13.0907	53.2888	24.843	42.699
9.87246	4.85926	4.13168	3.68525	6.24712	0.64929
2.87828	13.7595	11.8334	5.35988	2.85814	5.44599
9.3135	2.47928	9.86104	9.64533	0.36507	6.1667
18.7318	8.12292	28.9597	7.02873	8.06642	22.4382
22.3757	80.6587	30.3408	0.393	30.1174	21.4804
17.5626	16.6699	18.345	36.6368	4.7361	3.3369
7.85127	3.11691	3.36331	30.8244	12.3668	11.798
9.07211	2.12624	0.13803	3.28901	51.5665	62.2879
4.1916	7.96656	8.77956	5.45414	11.0656	24.4607
4.74691	2.48624	5.80836	35.9136	53.2784	0.324
7.47451	14.4703	8.24684	27.3713	22.6465	25.4222
0.00489	28.7657	22.6625	16.3885	11.1956	7.90183
15.8318	17.6078	9.63953	38.1298	5.48116	27.028
4.41698	12.7909	29.8184	26.6467	6.47182	34.3707
9.82166	13.5161	0.40285	2.34865	12.3525	8.31639
11.6835	13.9864	3.20425	10.4932	19.4027	25.2797
1.3083	18.2467	39.4901	14.2488	14.9744	5.13441
39.9398	59.7778	17.6187	45.5484	54.1389	24.5958
1.27456	33.7753	5.20168	3.13684	24.3851	8.2139
10.1219	32.5478	11.0622	9.10292	25.0567	17.2828
25.8054	9.2094	47.4138	1.84295	1.27129	33.5389
26.2216	27.8281	4.31879	38.0864	41.6055	46.1829
21.8685	4.55229	9.74197	10.0175	35.1002	102.027
10.7622	10.3499	22.4299	9.83394	11.9167	11.6499
30.8422	16.0751	28.0716	68.0282	28.877	36.1947
31.9397	32.5224	41.3444	11.0402	37.8282	20.8526
14.1543	56.8203	2.83656	50.6089	20.4351	33.3952
8.34805	20.1404	3.003	12.9475	6.58779	11.3723
1.6383	13.3185	33.4942	22.3635	3.6571	0.05589
14.3923	32.0405	1.28336	19.8522	32.7527	15.9012
18.237	2.25641	60.3655	34.0672	9.85377	20.4813
0.7048	8.93625	6.90878	10.758	32.7323	33.399
0.20987	1.65515	3.86544	6.39074	12.8666	0.2453
8.88945	10.121	34.3466	7.04894	6.14674	12.1901
1.05219	42.1632	13.0523	45.2348	17.892	21.3192
4.617	6.54481	7.24422	22.5592	37.0634	19.4183
12.9013	8.49507	5.313	12.3988	1.98905	9.58857
10.718	2.1014	2.3327	13.4686	25.1714	2.40961
5.46245	7.64561	6.04426	7.85741	34.3082	25.2813
1.70823	4.28324	32.5857	25.378	20.2585	11.9128
32.0475	22.8137	15.7937	71.3454	38.6234	24.3452
1.13191	17.0524	15.4885	18.5006	1.14462	22.5798
0.16521	2.06077	3.10697	20.9798	39.515	0.69401
23.9926	4.0725	15.8923	3.9499	5.93103	41.4988
23.9289	2.23059	12.3542	14.9383	16.7302	1.33836
3.85206	12.2975	9.10062	5.40603	20.3035	3.0531
0.6125	19.0324	10.9613	21.0239	1.90596	29.2937
13.2692	38.3393	17.131	32.1789	45.658	49.2498
0.08774	9.309	13.4913	10.9396	4.10389	2.60171
2.11924	11.045	5.20007	4.71269	28.4941	28.0155
6.73088	6.08883	27.0818	15.0554	1.65419	6.74982
10.7305	7.33881	28.2769	16.3456	15.4842	7.21329
27.2996	9.34519	19.1745	54.9289	19.1221	30.8809
33.8351	8.89896	36.949	19.3162	12.5516	62.59
7.40573	18.6578	39.1463	20.9226	10.3789	24.5004
15.2519	42.7709	8.05302	6.14293	45.326	34.5686
16.1989	20.07	26.0227	6.63716	16.81	4.71173
9.07142	25.8418	11.5159	3.84624	26.1238	31.7192
4.95529	16.8142	19.1842	7.47151	24.2926	2.61489
13.9001	58.4434	0	10.5298	26.1893	67.9995
	0	0	0	0	0

## Sheet: Figure3d
	DeepSorption	CGCNN	MBTR_MLP	RAC_MLP	LSTM
LCD	0.89963	0.3624	0.62227	0.4136	0.77
PLD	0.84154	0.12953	0.42987	0.31912	0.67
D	0.96599	0.82047	0.648	0.74584	0.86
ASA	0.92925	0.67661	0.70432	0.51864	0.78
VF	0.95	0.67748	0.71868	0.51603	0.79
AV	0.91495	0.43974	0.64544	0.47466	0.83

## Sheet: Figure3e
	MAE	R2
DeepSorption	14.3924	0.70081
Matformer	21.0243	0.45804
LSTM+KCL	17.7069	0.54742
LSTM	20	0.45
MOFNET	20.3217	0.42802
CGCNN	18.9396	0.48186
RAC_MLP	18.645	0.50587
MBTR_MLP	21.5412	0.39934
GEO_MLP	21.7766	0.32975

## Sheet: Figure3f
	MAE	R2
DeepSorption	0.08729	0.91604
Matformer	0.09303	0.90127
GEO_MLP	0.17669	0.642
CGCNN	0.13524	0.79543
LSTM+KCL	0.11193	0.86371
LSTM	0.14068	0.79045

## Sheet: Figure4a
True adsorption	Predicted adsorption
11.3118	23.7799
12.9901	18.3227
14.4894	32.4093
15.9279	23.5377
17.0031	32.1087
17.9022	36.1739
18.8012	36.3401
19.7003	42.8468
20.5043	39.537
21.2236	43.1157
21.9429	47.2481
22.9994	43.2387
24.0783	41.4019
25.0016	47.1669
25.9006	52.6552
26.7997	49.5263
27.6988	46.9482
28.641	54.1186
29.5432	52.2118
30.1597	49.8531
30.7762	48.6136
31.3927	51.8873
31.9871	63.6163
32.5625	62.4837
33.1379	55.3931
33.6224	65.5194
34.1019	47.9504
34.5814	69.274
35.0609	63.0007
35.5404	58.8758
36.0199	62.444
36.5432	60.9195
37.0826	65.6391
37.5826	49.4153
38.0621	53.5882
38.5416	75.0345
38.9553	67.9761
39.3149	71.6338
39.7774	71.1828
40.3528	77.0378
40.9282	79.6618
41.3124	77.6622
41.672	65.297
42.0317	74.5633
42.3214	69.2162
42.5911	80.3023
42.8609	78.698
43.1306	53.0698
43.3597	71.1379
43.5652	88.5888
43.7707	80.2214
43.9768	82.245
44.285	87.2431
44.5933	71.8972
44.9015	79.7619
45.202	94.27
45.4897	95.1605
45.7774	85.309
46.0651	90.3321
46.3528	77.5038
46.6547	86.3337
47.0143	78.8677
47.3471	90.9498
47.4909	87.3984
47.6348	91.2932
47.8298	90.9923
48.0696	78.7772
48.3093	76.6038
48.5083	87.8945
48.6522	91.108
48.796	94.901
49.0599	91.7128
49.3476	77.9618
49.6528	82.5483
50.0124	94.3084
50.3457	95.6437
50.5512	103.316
50.7567	96.6893
50.9622	87.4853
51.1211	87.4235
51.241	86.3452
51.3609	95.3923
51.5538	104.786
51.8415	92.1844
52.1292	96.8838
52.2752	108.926
52.395	92.2867
52.5149	90.0178
52.7583	99.4249
7.15909	11.1939
8.18182	11.557
9.15404	13.668
10.101	16.4853
11.048	16.0335
11.9949	15.9165
12.9419	15.4622
13.8889	18.3447
14.7727	19.5288
15.625	18.5562
16.4773	19.1998
17.3295	26.5858
18.1818	28.9133
19.0341	25.5054
19.8864	21.7719
20.7386	25.3323
21.5909	27.5245
22.5207	26.7081
23.4504	34.135
24.3802	34.9256
25.2583	32.6662
26.0331	32.3316
26.8078	34.7811
27.5827	32.0899
28.4607	38.6452
29.3905	35.1019
30.3203	34.862
31.25	41.1147
32.1023	37.3995
32.9545	40.9834
33.8068	49.8474
34.6591	42.8975
35.5114	37.1455
36.3636	44.853
37.2159	46.3239
38.0682	47.1686
38.9205	52.8601
39.7727	47.7884
40.625	52.9645
41.4773	51.7759
42.3106	54.0957
43.1061	52.1943
43.9015	57.0107
44.697	51.0505
45.4924	53.5285
46.3474	60.0236
47.3214	53.8323
48.2955	59.8394
49.2695	50.0503
50.2435	60.8176
51.0985	58.9219
51.8939	58.5263
52.6894	55.8406
53.4849	64.6607
54.2803	62.506
55.0758	63.7737
55.8712	71.9726
56.6667	71.3216
57.4621	70.5028
58.2576	57.5837
59.053	69.5289
59.8485	68.0195
60.6439	76.6786
61.4394	67.8422
62.2349	77.4531
63.0303	76.5919
63.8258	73.2905
64.6212	72.473
65.4167	79.8033
66.2121	77.7252
67.1266	66.8454
68.1007	82.8852
69.0747	73.3286
70.0487	78.7959
71.0227	83.4078
71.7685	79.6701
72.5142	85.0277
73.2599	81.1626
74.0057	85.6489
74.7514	85.0085
75.4545	90.0936
76.1364	88.4258
76.8182	85.9496
77.5	79.917
78.1818	85.7398
78.9394	88.7249
79.7348	90.5803
80.5303	81.7621
81.3258	97.1138
8.19378	19.2172
9.44976	21.0611
10.7057	23.203
11.9617	26.1398
13.2177	24.8101
14.3939	26.8904
15.5303	27.8651
16.6667	29.7237
18.1818	31.8768
19.8864	31.14
21.126	35.5341
22.3657	34.9266
23.6054	35.7712
24.9053	35.1885
26.3258	38.2599
27.7462	35.4766
29.1667	40.5994
30.5871	39.1542
32.0076	42.378
33.3523	39.9084
34.5455	45.5204
35.7386	44.9533
36.9318	49.8653
38.0682	48.9814
39.2045	49.634
40.5682	46.729
41.9318	48.9636
43.2955	53.8457
44.5617	54.1959
45.7792	47.8339
46.9843	52.0764
48.1643	54.2565
49.3444	55.1523
50.5245	56.3078
51.7045	55.9838
52.8977	55.7299
54.0909	61.8782
55.2841	58.8557
56.3312	56.651
57.3052	54.9213
58.3333	62.8204
59.4697	61.8941
60.6061	61.1381
61.7424	63.3837
62.8616	66.6681
63.9463	62.4229
65.031	64.5547
66.1157	68.9987
67.4242	67.9329
68.8447	64.9138
69.9301	69.4102
70.8479	70.1887
71.7657	64.5805
72.6836	73.1274
73.6364	72.9835
74.6591	73.4971
75.6818	71.1641
76.7045	67.3213
77.5568	72.6023
78.4091	73.2527
79.302	68.2162
80.276	69.3654
81.25	72.3142
82.224	71.4272
83.198	75.858
84.1346	74.0631
85.0524	76.1044
85.9703	73.4535
86.8881	75.963
87.7435	76.3768
88.474	76.2226
89.2045	73.8352
89.9351	77.7209
90.6656	77.2177
91.3961	81.1152
92.1266	86.2147
92.8571	74.8205
93.5877	82.5008
94.3182	77.545
95.1049	81.0117
95.8916	82.0429
96.6783	80.0315
97.465	80.4706
98.052	82.9348
98.539	81.1368
99.026	82.254
99.513	85.2918
100	79.4023
100.426	84.0621
7.08379	12.0468
8.24337	11.6909
9.40295	13.7904
10.5625	19.3323
11.7632	18.099
12.971	15.1413
14.1979	16.7325
15.4863	18.646
16.7394	19.4558
17.8989	19.3698
18.8109	22.2086
19.5884	18.9594
21.0379	22.6094
22.1495	24.2997
23.1158	21.4121
24.2605	32.4191
25.4684	27.5269
26.5863	27.3567
27.0695	31.0448
27.9474	32.03
28.9137	26.9442
29.88	27.705
30.8463	30.3241
31.8126	35.4564
32.779	33.2463
33.7453	34.0411
34.7116	38.9603
35.5733	35.6295
36.4323	41.7216
37.3105	38.8446
38.76	36.4426
40.1594	38.021
41.5399	37.1097
42.6543	38.9304
43.4274	40.4038
44.0027	43.7418
44.5298	42.9581
45.0568	38.2586
45.7432	33.5455
47.0316	40.1105
48.32	40.7692
49.6084	39.9668
50.8968	38.5677
51.9379	43.8091
52.4211	46.5459
53.2493	47.1961
54.0776	47.7585
54.9059	43.0315
55.7341	42.219
56.6584	50.1843
57.7125	53.6163
58.7667	46.3762
59.8209	51.7635
60.5662	49.2979
61.2483	46.4174
61.9304	50.8404
62.6125	53.575
63.2946	52.0887
64.0017	52.4457
64.7747	55.1433
65.5478	55.6452
66.3208	63.5921
67.0939	56.9375
67.6989	59.1887
68.0211	56.3259
68.5288	60.4294
69.3019	62.9345
70.075	59.7301
70.7924	57.5802
71.179	56.0835
71.7267	58.9753
72.4295	58.8448
73.1322	53.5005
73.835	64.0825
74.3663	63.8085
74.8817	62.1628
75.397	61.52
75.9124	56.4641
76.4278	64.4035
76.9432	68.5513
77.4585	59.1016
77.9739	59.4857
78.4893	57.8148
79.0145	60.9584
79.6184	58.3039
80.2224	76.2646
80.8263	51.6462
81.4303	61.173
82.0342	59.992
8.3621	19.1733
9.65053	22.5859
10.8746	25.2648
11.7531	22.9284
12.6316	27.1686
13.51	28.0698
15.2526	30.7774
17.3605	27.1581
18.5684	30.3656
19.7763	31.623
20.9842	31.3406
22.1921	28.0668
23.4042	34.5105
24.7732	35.5248
26.1421	37.8348
27.5111	38.8804
28.88	35.493
30.249	44.1336
31.6179	41.1152
32.9868	41.0367
34.3705	40.2563
35.82	45.186
37.2695	44.4198
38.6503	46.69
39.9789	42.8386
41.3076	39.1497
42.6363	52.0894
43.965	50.5458
45.3347	51.4724
46.7842	45.1945
48.2337	51.5757
49.7533	52.2289
51.2994	50.4126
52.8455	45.4041
54.3916	56.6294
55.9377	45.6164
57.368	53.8957
58.7736	55.7592
60.1791	55.4318
61.5874	58.1127
63.0046	51.4984
64.4219	58.0501
65.8392	55.9143
67.2564	50.8518
68.6316	51.0376
69.92	55.9669
71.2084	55.085
72.4968	59.0663
73.7853	58.5208
75.1832	54.1077
76.7293	60.2565
78.2754	66.0335
79.8215	60.4584
81.3676	65.441
82.7591	63.8308
84.0097	59.3953
85.2602	58.5456
86.5107	62.679
87.7612	68.8496
89.0118	67.2715
90.1743	64.3193
91.3339	63.1539
92.4935	66.1834
93.653	63.2403
94.809	62.4772
95.9134	76.3502
97.0178	62.5463
98.1221	70.917
99.2265	72.4833
100.263	63.1204
101.229	70.0977
102.196	71.0139
103.162	72.2603
104.128	75.7882
105.095	76.6464
105.893	72.0433
106.583	67.4801
107.274	74.3297
107.964	68.7939
108.665	72.6312
109.688	70.4547
110.711	68.6039
111.734	74.6049
112.758	76.9005
113.781	69.9831
114.697	78.8005
115.497	78.8188
116.297	73.8121
117.096	77.6729
8.34316	14.5114
9.47053	14.6907
10.5979	16.1136
11.7253	17.6926
12.9684	21.2747
14.6863	20.7775
16.4042	24.6462
17.9305	24.0653
18.8968	25.821
19.8632	26.182
20.8295	26.5481
22.1626	27.4863
23.5006	29.8589
24.8386	23.7677
26.1765	29.6003
27.7158	32.1821
29.3263	34.3853
30.3284	34.8658
31.1567	34.4087
31.985	34.6936
32.8132	35.536
33.7347	37.6847
35.0232	41.5415
36.3116	42.058
37.6	38.8351
38.8884	44.2254
40.1768	44.2006
41.4653	46.2574
42.7537	44.8401
43.9759	45.4657
45.0803	45.2685
46.1847	46.3366
47.289	45.6956
48.3934	46.7133
49.3389	51.0101
50.2408	49.9924
51.1427	52.9925
52.0446	53.2648
52.9465	50.0843
53.9621	49.5837
54.9928	53.1713
56.0236	58.4989
57.0543	52.142
58.0851	54.5351
59.1158	53.7504
60.1465	57.8467
61.1773	59.2646
62.208	56.2061
63.2147	56.8729
63.9395	55.7659
64.6642	61.2312
65.3889	59.9603
66.1137	61.4094
66.8384	59.8424
67.6658	64.0516
68.5113	65.3342
69.3568	65.1882
70.2024	65.2075
71.0479	65.4068
71.9684	66.2504
72.9347	68.8659
73.901	70.0171
74.8674	69.2413
75.8337	69.2657
76.7242	71.6996
77.4973	65.8915
78.2703	69.7189
79.0434	75.9397
79.8164	70.1428
80.5449	74.1151
81.227	72.606
81.9091	80.0379
82.5912	77.7779
83.2733	78.7115
83.9554	75.9174
84.6375	73.2211
85.3196	81.4541
86.0017	79.0689
86.6838	80.2615
87.3659	79.6282
88.0337	77.4015
88.6779	78.6293
89.3221	79.1751
89.9663	84.2027
90.5684	85.2892
91.1206	77.8089
91.6728	80.0587
92.225	85.7817
92.7772	88.7525
16.712	31.9288
20.7135	34.6867
23.7018	35.4685
26.4006	34.9735
28.7687	38.2874
30.7657	40.6629
31.9193	44.4858
32.8409	44.7316
33.6685	47.8314
34.4277	46.7426
35.1869	41.7398
35.946	47.1059
36.5377	46.6897
36.9725	47.777
37.4073	51.6029
37.8421	48.4558
38.179	52.8367
38.4692	50.9846
38.7594	52.1311
39.0496	50.1061
39.3529	51.1723
39.6792	54.8999
40.0056	50.6111
40.332	54.9345
40.5886	56.2671
40.7822	57.0999
40.9758	53.7397
41.1694	53.7341
41.3503	55.4874
41.4844	55.0983
41.6185	52.299
41.7525	54.7397
41.8866	53.1598
42.0207	57.1323
42.1548	55.208
42.218	58.6817
42.2803	60.1829
42.3426	60.4658
42.4048	59.5989
42.4671	55.2281
42.5294	60.7725
42.6095	60.6048
42.734	57.7254
42.8585	59.6788
42.983	62.9576
43.1075	47.1274
43.232	61.2619
43.3565	63.1159
43.4425	59.4391
43.5006	63.7385
43.5587	61.6983
43.6169	59.9061
43.675	68.4759
43.7331	62.1711
43.7913	61.5406
43.8494	65.9922
43.9075	65.1185
43.9657	58.0337
44.0238	62.4179
44.0819	63.1011
44.1401	62.2403
44.1982	60.6498
44.2572	58.904
44.3195	62.7313
44.3818	63.5136
44.4441	62.6782
44.5064	62.893
44.5686	56.8368
44.6309	60.5253
44.6957	62.3644
44.7628	61.4578
44.8299	57.3764
44.8969	66.5568
44.964	62.4164
45.0311	60.3302
45.1151	65.6557
45.2397	73.6016
45.3642	66.6014
45.4887	66.8334
45.6132	63.5418
45.7377	62.0275
45.8622	63.0865
45.913	67.2546
45.913	62.5258
45.913	67.2938
45.913	65.3912
45.913	64.1758
45.913	70.7077
45.913	70.8014
38.4087	31.5186
41.1215	31.8616
42.4162	33.5774
43.7874	36.6536
45.7206	39.5791
47.4793	37.403
48.4883	40.4096
49.4974	42.2174
50.4284	41.0769
51.1865	43.721
51.9446	44.5372
52.7028	48.0633
53.3744	48.3462
53.9528	50.2221
54.5311	48.9343
55.1095	48.9624
55.6815	51.2746
56.2238	52.485
56.7662	52.2372
57.3085	50.8787
57.8127	56.1824
58.2469	54.5892
58.6811	56.0531
59.1153	53.5228
59.4342	56.2231
59.6516	57.0686
59.8691	55.9024
60.0865	57.518
60.3558	59.2702
60.6456	58.9458
60.9354	58.8401
61.2251	57.6132
61.5149	60.395
61.8047	62.2058
62.0945	65.1045
62.2971	62.7144
62.431	61.6518
62.5649	63.6416
62.6987	63.0811
62.8326	66.164
62.9665	63.5779
63.111	66.3062
63.2742	63.498
63.4373	69.4179
63.6005	66.5929
63.7636	67.607
63.9267	68.6842
64.0899	67.4615
64.253	69.2301
64.3947	68.3759
64.5286	69.6992
64.6625	62.1458
64.7964	64.4118
64.9302	69.7619
65.0641	72.4026
65.1884	70.7817
65.3045	69.2684
65.4205	71.0357
65.5366	69.9352
65.6526	71.9633
65.7687	68.5292
65.8847	71.3255
66.0121	69.3514
66.1571	70.9218
66.3022	71.9343
66.4472	71.4221
66.5922	75.4659
66.7373	72.1549
66.8684	70.0208
66.9928	70.5208
67.1171	74.8239
67.2415	71.7138
67.3658	74.4819
67.4901	77.2095
67.6145	73.2177
67.7305	73.3533
67.8466	73.4611
67.9626	74.4813
68.0787	74.1553
68.1947	76.8094
68.3108	76.3143
68.4268	74.3644
68.4444	74.4868
68.4444	75.1288
68.4444	74.4665
68.4444	79.5034
68.4444	74.6656
68.4444	78.944
68.4783	76.8736
24.7068	24.4455
27.7732	26.0815
29.5346	28.4442
31.296	29.6479
33.0574	33.4419
34.4821	32.6687
35.6564	34.6337
36.8306	34.4361
37.862	35.8503
38.8406	37.1127
39.8191	36.1901
40.7977	37.3008
41.5944	38.9859
42.1816	40.8135
42.7687	42.9314
43.3558	41.1744
43.9576	41.7997
44.6181	43.7086
45.2786	43.7551
45.9391	42.475
46.5299	44.1915
47.0191	42.8307
47.5084	46.7078
47.9977	46.8661
48.4644	45.7316
48.7946	47.7415
49.1249	48.1374
49.4551	48.1174
49.8019	46.8541
50.1794	47.4146
50.5568	49.7971
50.9343	48.9113
51.3117	49.3016
51.6891	51.6504
52.0666	52.8998
52.444	50.96
52.8215	49.4045
53.1989	55.6826
53.5763	51.9339
53.9538	57.3225
54.3312	51.9918
54.6935	50.7641
54.8822	53.0656
55.0709	54.4983
55.2596	56.6203
55.4483	53.5208
55.6371	49.5239
55.8258	54.9479
56.0706	56.0363
56.3851	58.9884
56.6996	55.3381
57.0142	58.0931
57.3287	56.2094
57.6432	55.8385
57.9578	57.5447
58.1703	61.7095
58.3591	60.7891
58.5478	59.2213
58.7365	60.876
58.9252	59.7617
59.1139	60.5607
59.3052	54.254
59.5084	63.3681
59.7117	60.3056
59.9149	62.0556
60.1181	62.0925
60.3214	66.3262
60.5253	58.0409
60.7769	62.5341
61.0286	59.207
61.2802	60.2014
61.5318	61.252
61.7835	58.6153
62.0351	61.1069
62.2581	61.4026
62.4342	58.104
62.6104	62.6844
62.7865	62.9562
62.9626	63.5518
63.1388	67.7271
63.3149	59.5121
63.4911	63.5218
63.6672	62.4098
63.8433	64.2572
64.0195	63.8945
64.1956	65.9883
64.3718	63.6823
64.5479	69.0146
64.7175	65.9288
23.6841	27.5771
25.7833	29.4156
28.0635	33.3064
30.4624	36.2965
32.8614	36.3786
35.2604	39.8506
37.6594	39.9001
39.4291	44.7237
41.1534	43.836
42.8777	44.6442
44.6019	46.6618
46.3262	48.5102
48.0505	49.6142
49.7571	50.2923
51.4564	53.4954
53.1557	52.6017
54.855	55.1107
56.5303	55.31
57.5049	55.0138
58.4794	56.733
59.454	57.452
60.4286	59.6257
61.4032	59.8433
62.3778	59.6694
63.0829	61.6677
63.7226	63.2487
64.3624	63.0166
65.0021	63.7157
65.6418	64.9926
66.2816	64.81
67.1723	66.8333
68.0719	69.939
68.9715	66.9077
69.8711	68.345
70.6824	68.4453
71.2822	70.7857
71.8819	69.9192
72.4817	71.7959
73.0814	71.3414
73.6812	70.726
74.2809	73.3815
74.8807	70.9488
75.4804	73.5905
76.0802	74.0764
76.6418	71.1372
77.2016	77.6157
77.7613	72.6192
78.3211	73.8121
78.8809	75.3942
79.4226	75.5582
79.8224	80.9611
80.2222	77.1649
80.6221	79.4765
81.0219	80.0429
81.3864	82.5006
81.7063	80.6281
82.0262	80.5774
82.346	81.8898
82.6659	81.6181
82.9857	83.9487
83.3297	79.8704
83.6895	78.6851
84.0494	78.1641
84.4092	84.8292
84.7691	87.9199
85.1289	84.1313
85.4888	84.2429
85.8486	85.7541
86.282	84.4632
86.7318	84.6796
87.1816	86.3156
87.6314	87.4743
88.0812	86.0003
88.531	89.6508
88.8822	86.8281
89.1644	89.3368
89.4466	90.3424
89.7289	87.836
90.0111	93.354
90.2933	90.2213
90.5756	88.6468
90.8167	88.264
91.0566	90.3787
91.2965	87.3519
91.5364	90.929
91.7763	89.3511
92.0162	92.1201
92.2561	93.9181
92.496	88.4507
43.7182	42.6457
47.3716	45.9817
50.8855	49.741
54.4089	53.0403
57.9779	55.5937
61.547	58.3019
65.116	63.0752
67.7339	66.7062
70.297	69.2357
72.8601	71.958
75.7183	76.0724
78.9341	78.2843
82.1499	77.7771
85.0604	82.3531
87.6234	82.8869
90.1865	88.363
92.466	89.7511
94.4303	90.1743
96.3946	90.4569
98.443	96.2346
100.789	95.8915
103.136	99.4683
105.397	101.762
107.362	100.854
109.326	103.998
111.29	106.068
113.206	107.416
115.121	109.431
117.035	110.781
118.806	110.829
120.571	119.792
122.337	117.835
123.903	115.711
125.388	118.418
126.872	120.054
128.657	123.07
130.572	121.769
132.486	127.744
134.16	123.682
135.727	126.587
137.294	131.714
138.861	131.245
140.428	137.203
141.995	133.968
143.548	137.313
145.032	135.679
146.517	142.927
147.983	143.763
149.352	141.006
150.721	140.204
152.09	134.373
153.686	143.153
155.307	148.074
156.864	145.008
158.035	146.513
159.207	149.756
160.378	146.514
162.013	152.717
163.712	151.777
165.411	152.679
166.48	153.035
167.454	153.107
168.429	154.366
169.709	163.715
171.194	157.019
172.678	158.997
173.862	162.413
174.836	163.754
175.81	160.383
176.879	166.092
178.15	164.21
179.42	165.561
180.625	163.812
181.681	169.181
182.737	167.842
183.827	168.8
184.999	164.77
186.17	168.359
187.339	176.226
188.395	171.976
189.452	176.815
190.509	178.786
191.68	181.176
192.852	173.135
194.023	178.885
195.009	175.524
195.93	178.856
196.85	183.92
197.823	176.355
41.2821	40.9623
45.4808	45.6542
48.9933	51.0557
52.5057	52.1813
56.0182	54.7084
59.5307	58.1469
63.0431	61.2678
66.206	63.6287
69.0443	68.5787
71.8827	72.9359
74.6886	74.5037
77.243	75.8555
79.7976	79.3405
82.3521	79.9389
85.4251	81.8379
88.7095	86.1952
91.9279	91.017
94.1631	90.7597
96.3983	90.6337
98.6243	94.2394
100.611	96.781
102.598	100.448
104.585	97.2109
106.729	103.71
108.964	103.263
111.199	107.393
113.434	106.081
115.67	109.586
117.905	107.234
119.996	114.142
121.982	114.327
123.969	113.138
125.83	121.381
127.108	122.567
128.385	122.788
129.727	123.531
131.43	122.481
133.133	118.049
134.836	128.337
136.63	132.379
138.454	126.696
140.238	131.385
141.657	130.654
143.077	132.097
144.496	136.42
146.038	135.506
147.635	136.207
149.232	137.355
150.828	135.832
152.425	140.159
154.021	139.527
155.321	142.164
156.456	144.748
157.591	140.577
158.838	148.681
160.434	147.283
162.031	149.122
163.559	152.578
164.836	150.279
166.113	152.623
167.391	149.48
168.668	150.879
169.945	156.831
171.222	157.717
172.5	155.076
173.777	156.617
175.035	152.89
176.17	154.811
177.305	159.545
178.441	164.896
179.68	167.578
180.957	160.394
182.234	163.3
183.286	162.384
184.244	166.26
185.202	167.208
186.281	168.151
187.416	160.674
188.551	166.743
189.675	170.01
190.77	172.683
191.865	173.396
192.985	176.402
194.121	175.415
195.256	171.383
196.351	170.989
197.309	174.282
198.267	176.479
199.187	184.341
23.5907	15.2063
25.1373	20.2747
26.9253	20.3847
28.7545	22.3831
29.7828	28.1557
30.7169	30.7838
31.5977	32.5413
32.4737	31.2088
33.3299	34.375
34.1526	31.2014
34.6655	32.4688
35.1783	30.8716
35.6742	31.4934
36.1299	39.352
36.5857	38.7984
37.0246	42.3899
37.3662	40.9887
37.7109	42.3365
38.121	35.8434
39.1427	36.0375
41.6287	37.735
43.6453	52.5666
45.2957	42.3995
46.1804	46.0892
46.8992	47.6628
47.6179	38.2452
48.224	47.1516
48.5967	46.2034
48.9694	44.302
49.3421	57.7262
49.7001	39.418
50.0417	39.7418
50.3833	46.1548
50.7249	49.9335
51.0296	52.4699
51.2345	45.8224
51.4393	50.2388
51.6441	46.5746
51.849	51.4463
52.0531	48.2625
52.1993	47.2088
52.3456	60.4749
52.4918	67.4721
52.6381	44.9645
52.7844	53.7719
52.9306	48.2742
53.0769	51.0474
53.2231	55.8846
53.3694	64.9618
53.5106	58.248
53.6311	53.8791
53.7515	59.0342
53.8719	52.2761
53.9924	62.1315
54.1128	60.3524
54.2419	59.8826
54.3994	60.5151
54.557	58.9147
54.7145	61.237
54.872	54.7559
54.9763	58.041
55.055	67.6332
55.1337	64.9116
55.2125	61.6608
55.2905	64.7011
55.3636	71.5019
55.4368	75.9257
55.5099	66.7285
55.5829	64.6689
55.6561	65.8158
55.7292	78.1093
55.8023	66.3872
55.8754	71.5524
55.9485	70.0849
56.0216	65.5294
56.0947	75.2679
56.1678	64.3906
56.2409	75.8434
56.314	73.5394
56.4152	66.0885
56.5615	71.3013
56.7077	85.2412
56.854	67.9541
57.0003	67.4868
57.0769	72.3885
57.0769	77.7488
57.0769	66.2053
57.0769	74.7397
57.0769	79.3488
49.2133	39.1537
55.4048	44.267
61.4598	47.8914
67.4904	42.7766
72.5686	47.2285
77.6467	55.3313
82.6729	55.6151
87.5072	60.1309
92.3414	65.3398
96.571	61.9103
100.519	76.8429
104.468	74.4767
108.757	71.3525
113.287	74.3968
117.386	73.0819
120.638	83.719
123.889	87.3165
127.12	91.0196
130.331	92.6243
133.542	96.7348
136.075	83.7948
138.598	94.7566
141.168	92.1264
143.974	92.538
146.78	99.0511
148.947	103.506
150.742	110.576
152.537	93.5478
154.734	105.748
157.026	114.99
159.317	103.828
161.255	113.991
163.05	110.321
164.679	115.244
166.111	118.422
167.542	115.326
169.204	121.272
170.998	134.175
172.793	113.314
174.095	122.877
175.284	128.26
176.584	131.036
178.177	137.199
179.77	131.525
181.147	121.597
182.446	133.872
183.745	137.953
184.719	128.153
185.505	145.661
186.291	140.229
187.076	141.165
187.862	139.789
188.93	157.056
190.23	154.778
191.529	153.137
192.562	131.734
193.267	159.536
193.972	147.969
194.677	140.979
195.503	148.831
196.779	140.495
198.054	151.898
199.33	156.571
200.503	156.029
201.39	148.786
202.276	155.924
203.162	162.8
203.935	156.026
204.692	162.432
205.449	160.983
206.206	171.339
207.033	163.983
207.866	165.516
208.699	169.307
209.532	169.799
210.323	169.806
210.82	168.347
211.318	169.871
211.815	175.514
212.313	179.623
212.811	169.034
213.308	172.825
213.806	171.889
214.373	181.006
215.19	175.535
216.007	175.268
216.823	179.588
217.401	186.772
217.783	197.065
27.1092	23.9109
29.2657	22.9909
31.4221	30.7788
33.5785	30.5265
35.735	32.2816
37.8444	33.5403
39.8283	35.6968
41.8122	34.2976
43.7962	28.0805
45.7801	40.7073
47.7375	41.6645
49.2955	48.4395
50.8536	41.6235
52.4116	42.4379
53.9696	52.6245
55.4616	35.9508
56.6021	51.9121
57.7426	49.9251
58.8831	61.4585
60.0236	57.2134
61.1641	52.695
62.2524	50.3586
63.3115	66.4529
64.3705	55.8381
65.4296	57.1679
66.4886	55.3995
67.5274	46.254
68.4235	51.3929
69.3196	54.4289
70.2158	55.3225
71.1119	67.7968
72.008	65.2311
72.8837	67.6147
73.7463	62.116
74.6089	67.5431
75.4715	74.5517
76.3341	66.1616
77.0938	65.8544
77.6976	68.1252
78.3014	66.7562
78.9052	81.9429
79.509	81.208
80.1218	88.4202
80.7735	78.4288
81.4253	69.4464
82.077	74.4084
82.7287	77.3955
83.3804	77.8909
84.0001	74.9833
84.6039	82.5282
85.2077	81.872
85.8115	73.7912
86.4153	88.4091
86.9662	84.3633
87.455	86.9203
87.9438	80.2106
88.4326	72.5669
88.9214	83.1125
89.4102	86.3146
89.8448	83.1894
90.2761	92.2787
90.7074	88.4655
91.1386	82.7633
91.5699	93.8213
91.9381	92.1075
92.2831	95.5249
92.6281	75.4708
92.9732	92.422
93.3182	96.0008
93.6532	85.294
93.9791	93.1073
94.3049	93.9899
94.6308	92.4192
94.9567	88.2224
95.2825	101.154
95.6084	99.1636
95.9343	107.626
96.2601	96.6984
96.586	95.9685
96.9118	102.743
97.2471	102.243
97.5921	84.8463
97.9371	98.646
98.2822	98.4346
98.6272	103.489
98.9528	93.833
99.2277	110.252
99.5027	128.656
99.7776	100.503
37.5913	34.9874
38.6631	34.4158
39.7349	37.8249
40.8067	40.1328
41.8785	39.6088
42.949	38.3492
43.5335	43.7431
44.1179	44.1681
44.7024	46.1386
45.2869	45.8504
45.8714	44.8221
46.4479	45.7549
46.8976	44.2952
47.3473	49.3083
47.7971	51.7154
48.2468	53.2477
48.6966	48.6208
49.101	51.8752
49.4484	46.4296
49.7957	52.9462
50.143	52.9405
50.4368	54.3993
50.7176	52.0107
50.9985	52.3466
51.2793	54.6461
51.5601	55.9892
51.8361	55.4068
52.0907	51.7766
52.3453	56.9872
52.5999	58.7938
52.8545	57.8001
53.09	51.8332
53.2584	56.5065
53.4267	55.0272
53.5951	58.1929
53.7635	55.7836
53.9319	55.3847
54.1066	57.917
54.2855	61.6042
54.4645	61.3206
54.6434	58.9012
54.8223	60.419
55.024	65.6014
55.2786	62.678
55.5332	62.4747
55.7878	63.7196
56.0424	57.3526
56.2486	64.4476
56.3608	71.0653
56.4731	67.15
56.5853	64.3228
56.6975	59.1726
56.8098	61.5121
56.9327	66.626
57.0598	64.2248
57.1871	67.469
57.3143	64.0757
57.4415	61.4004
57.5575	61.6308
57.6697	67.9318
57.7819	67.4311
57.8942	64.1719
58.0064	62.2072
58.1195	68.3329
58.2387	73.9428
58.358	64.656
58.4772	67.7783
58.5964	74.4373
58.7157	73.1739
58.7368	63.222
58.7368	67.1735
58.7368	72.2254
58.7368	64.4338
58.7368	72.2392
58.7992	65.3242
58.9184	70.8549
59.0377	68.6641
59.1569	66.9506
59.2762	64.2294
59.3811	70.233
59.4372	69.0512
59.4933	74.4906
59.5494	71.4037
59.6055	68.4102
59.6616	68.6677
59.7198	64.876
59.7794	70.2962
59.839	73.1564
59.8986	71.2035
73.9537	31.7456
76.0878	35.4037
78.222	42.108
80.3561	46.8478
82.4903	50.6844
84.4461	47.458
85.5163	55.8135
86.5865	54.287
87.6568	58.6733
88.727	52.4101
89.748	51.5663
90.5513	66.6636
91.3546	67.7769
92.1578	61.8811
92.9611	68.3636
93.7644	68.0695
94.4121	64.7283
95.0372	70.3317
95.6623	70.507
96.2873	69.6949
96.9124	72.662
97.5375	72.1746
98.0823	77.3814
98.6182	71.6597
99.1541	78.3081
99.69	76.7338
100.226	83.4843
100.731	87.4956
101.233	74.3755
101.736	85.8739
102.238	81.8556
102.741	82.5026
103.108	80.5378
103.392	84.6022
103.676	90.8667
103.96	88.7877
104.244	90.9485
104.528	78.3166
104.829	89.2201
105.131	82.5745
105.433	84.2067
105.734	87.2851
106.036	82.5072
106.338	95.1624
106.639	92.3364
106.941	95.9633
107.242	87.0533
107.544	97.6311
107.771	88.6208
107.871	106.073
107.972	105.233
108.073	93.4971
108.173	99.9019
108.288	97.7434
108.59	93.5553
108.891	89.2515
109.193	81.8592
109.495	98.0065
109.796	99.0977
110.021	109.678
110.222	111.315
110.423	91.593
110.624	103.967
110.826	107.086
110.98	86.8087
111.081	116.722
111.181	99.9881
111.282	100.728
111.382	105.918
111.499	101.561
111.701	104.987
111.902	106.748
112.103	107.425
112.304	96.4752
112.505	111.477
112.626	88.1542
112.733	102.787
112.84	106.409
112.948	107.35
113.055	106.256
113.235	111.886
113.424	87.8561
113.614	113.4
113.803	112.934
113.992	96.8385
114.159	106.07
114.26	122.822
114.36	106.862
114.461	124.191
67.3313	38.0897
73.9775	41.3955
78.4306	45.129
82.8838	49.1578
87.3369	51.6116
91.79	54.3565
96.2432	57.2534
99.3479	62.4028
102.311	61.2518
105.274	64.108
108.237	71.9132
111.2	70.9187
113.955	73.0058
116.175	77.7392
118.395	77.9994
120.615	78.1184
122.835	81.2373
125.055	83.7959
127.083	82.1898
129.006	87.1505
130.929	91.6602
132.853	87.5935
134.776	90.2546
136.692	94.0077
138.171	97.4135
139.649	98.0731
141.128	100.611
142.606	99.4537
144.085	104.024
145.534	105.007
146.935	103.778
148.335	102.263
149.736	107.442
151.137	109.423
152.537	110.394
153.817	114.068
154.937	112.569
156.057	114.917
157.177	115.638
158.297	113.43
159.418	122.199
160.456	121.485
161.406	124.862
162.356	123.597
163.306	119.815
164.25	122.456
165.136	125.057
166.023	126.995
166.909	126.688
167.796	129.341
168.682	128.882
169.636	133.722
170.67	132.802
171.705	134.305
172.739	128.366
173.774	133.43
174.808	131
175.509	135.997
176.135	137.078
176.761	135.485
177.386	144.036
178.012	135.467
178.764	140.283
179.65	141.547
180.537	141.423
181.423	144.142
182.31	142.256
183.196	144.004
183.862	138.976
184.488	144.819
185.113	145.008
185.739	148.767
186.364	144.442
187.048	147.944
187.787	145.124
188.526	158.546
189.264	150.784
190.003	152.153
190.741	157.28
191.518	147.592
192.3	154.81
193.082	157.389
193.864	156.401
194.647	154.094
195.324	155.421
195.915	158.402
196.505	154.021
197.096	159.355
197.687	166.374
42.2444	34.7269
46.0373	39.1462
48.5539	42.1199
51.0705	45.565
53.5871	47.0802
56.1037	53.7169
58.6203	54.6421
60.9001	53.4244
62.8924	57.8713
64.8847	64.3021
66.877	62.3653
68.8693	65.7118
70.7021	68.0242
72.3254	71.5748
73.9488	72.5547
75.5721	75.5207
77.1955	75.7057
78.8189	78.049
80.4423	78.9054
82.0656	79.398
83.689	79.64
85.3123	83.9653
86.9357	83.9285
88.518	85.7157
89.8462	89.3988
91.1744	89.1543
92.5027	92.071
93.8309	90.9113
95.1591	98.3467
96.4146	93.7978
97.5952	97.9742
98.7759	98.7831
99.9565	96.5781
101.137	98.6774
102.318	100.866
103.564	107.599
104.822	104.013
106.081	101.7
107.339	104.726
108.597	102.844
109.856	111.953
110.735	111.024
111.565	111.849
112.395	109.905
113.225	113.443
114.055	113.261
115.061	114.943
116.094	122.389
117.127	120.723
118.16	121.705
119.193	122.494
120.162	119.986
120.9	117.076
121.638	122.749
122.375	118.336
123.113	121.594
123.851	127.525
124.703	119.419
125.641	124.534
126.579	127.702
127.516	124.199
128.454	124.342
129.316	128.077
129.941	125.929
130.566	132.665
131.191	133.166
131.817	134.585
132.442	134.536
133.169	136.152
133.907	133.616
134.645	131.744
135.383	135.251
136.12	144.316
136.82	138.517
137.41	137.087
138.001	141.153
138.591	136.456
139.181	135.803
139.772	136.414
140.362	135.226
140.952	137.834
141.543	133.269
142.133	141.253
142.723	142.563
143.314	142.726
143.761	145.869
144.204	144.86
144.647	145.177
145.089	145.656
19.7625	22.0833
21.8136	25.1265
23.2689	24.6887
24.6703	25.7512
26.0344	30.1223
27.3985	28.5358
28.7626	30.3722
30.1267	32.8627
31.4908	35.7818
32.8549	35.0659
34.1944	39.2261
35.5171	35.0116
36.8397	38.6735
38.0024	38.1071
38.911	39.3962
39.8247	39.7874
40.8344	39.2942
41.8441	40.7361
42.8538	45.2592
43.8635	42.3889
44.8732	43.1838
45.6872	46.1124
46.452	46.7384
47.2169	47.0109
47.9817	44.5992
48.7466	49.5695
49.5095	53.3668
50.2663	48.8156
51.0232	44.8486
51.7801	49.7748
52.5654	53.1295
53.3601	57.0114
54.1549	56.3072
54.9497	49.7452
55.7296	55.5842
56.3349	56.838
56.9402	56.2814
57.5455	58.6768
58.1508	53.6708
58.7561	62.379
59.3468	55.9763
59.9342	65.0295
60.5217	58.3992
61.1092	61.1262
61.6967	56.6326
62.2842	61.5513
62.8717	60.228
63.4592	63.9061
64.0466	62.3012
64.6341	62.5994
65.2694	65.6704
65.9103	65.0634
66.5513	64.5434
67.1923	68.2122
67.8332	59.6723
68.3472	65.7263
68.8516	71.9895
69.3559	69.0658
69.8602	68.0478
70.3645	58.031
70.8888	72.9248
71.4228	61.0667
71.9568	72.4593
72.4908	70.3319
73.0248	70.0457
73.5825	70.4808
74.1499	70.1689
74.7173	69.8846
75.2848	65.396
75.8467	78.2555
76.2501	68.7952
76.6535	78.1089
77.0568	77.7199
77.4602	76.2994
77.8636	60.1446
78.2669	81.598
78.6703	73.7099
79.0737	75.1474
79.4771	79.1431
79.8804	76.8103
80.3684	78.9134
80.9359	83.7046
81.5033	74.4648
82.0707	77.3354
82.6381	78.2587
83.075	80.3824
83.4876	73.8757
83.9001	76.5435
84.3127	76.654
41.4176	42.7049
45.22	47.0262
48.6711	48.9319
51.8321	54.8304
54.9944	56.2744
58.1981	61.7532
61.4017	64.2761
64.6054	67.658
67.809	66.0725
70.7951	73.3251
73.3171	76.5623
75.8392	75.9339
78.3613	78.8145
80.8834	85.982
83.4055	87.7097
85.7635	87.3442
88.1157	85.6049
90.4679	94.0033
92.82	95.1854
95.0229	100.909
96.75	99.4125
98.4771	103.163
100.204	104.005
101.931	102.283
103.712	112.724
105.725	110.462
107.738	114.317
109.75	110.219
111.763	112.245
113.558	117.848
115.091	118.707
116.624	121.514
118.158	121.724
119.691	124.084
121.224	122.173
122.996	130.681
124.84	126.475
126.683	130.452
128.527	134.968
130.35	129.429
131.602	135.36
132.854	136.972
134.106	138.881
135.358	133.92
136.61	141.754
138.214	135.017
139.828	143.827
141.442	140.359
143.056	148.221
144.47	147.682
145.722	146.866
146.974	138.702
148.226	141.604
149.478	154.691
150.73	153.224
151.982	152.502
153.234	151.888
154.486	156.174
155.738	158.949
156.99	163.089
158.242	165.329
159.494	157.325
160.746	155.775
161.998	162.449
163.25	163.38
164.502	164.216
165.754	157.684
167.006	167.661
168.258	162.831
169.51	159.081
170.762	174.896
172.014	166.877
173.266	173.948
174.518	173.785
175.645	171.072
176.756	175.485
177.868	174.522
178.979	174.088
180.091	180.799
181.18	170.09
182.179	178.057
183.179	190.113
184.178	173.2
185.177	189.177
186.252	180.438
187.419	175.869
188.587	184.926
189.755	183.267
190.922	189.921
27.3529	26.5471
30.2451	28.5099
32.6912	30.9961
35.0772	35.0812
37.3203	35.341
38.8627	37.9025
40.4052	41.1996
42.0392	42.6409
44.3529	44.2745
46.5861	47.424
47.9496	46.2409
49.313	49.0178
50.6765	52.4127
52.0399	52.6583
53.3824	55.769
54.6838	58.1593
55.9853	60.0347
57.2868	60.6175
58.5882	62.3009
59.8897	63.1878
60.9529	63.7195
61.9941	66.3108
63.0353	67.1974
64.0765	67.2604
65.1176	71.2186
66.2549	70.073
67.4118	72.1689
68.5686	72.6936
69.7255	71.5998
70.8824	76.7733
71.9529	77.6648
72.9941	82.8881
74.0353	79.3506
75.0765	80.9696
76.1176	80.6729
77.1765	85.144
78.2443	85.5878
79.3122	84.2941
80.3801	84.007
81.4246	89.6602
82.4007	92.9318
83.3768	88.9215
84.3529	89.2433
85.329	91.3798
86.3051	97.4654
87.3575	94.7465
88.4253	92.1535
89.4932	95.7884
90.5611	102.065
91.5196	99.5675
92.3294	97.9852
93.1392	101.413
93.949	100.357
94.7588	102.674
95.5882	102.647
96.4559	103.765
97.3235	106.868
98.1912	105.78
99.0588	105.517
99.9265	107.664
100.847	107.203
101.773	108.871
102.698	108.823
103.624	107.546
104.549	109.952
105.324	110.11
106.067	114.658
106.811	115.267
107.555	118.869
108.304	114.032
109.114	112.283
109.924	113.475
110.733	121.277
111.543	116.4
112.353	117.2
113.163	123.309
113.973	117.59
114.782	121.37
115.592	118.415
116.402	120.162
117.265	120.877
118.132	122.948
119	121.571
119.868	124.668
120.725	122.106
121.535	126.95
122.345	126.719
123.155	127.428
123.965	129.213
46.1901	40.9491
50.6	43.0748
57.554	49.3964
62.176	50.9698
66.4401	56.1745
71.1614	59.1751
75.8297	61.6177
80.0276	64.4659
83.8809	66.7504
87.032	72.175
90.7555	74.7903
95.759	77.2768
99.9569	79.0328
103.534	82.8294
106.535	82.1961
109.649	85.4019
112.8	87.7464
115.607	91.487
118.283	93.4628
120.958	93.8867
124.188	97.8072
127.455	98.7804
130.508	99.6061
133.45	104.466
136.33	107.457
138.783	104.05
141.236	108.791
143.658	109.747
145.763	110.97
147.867	113.153
150.006	114.687
152.808	115.811
155.611	120.583
157.694	118.91
159.566	119.862
161.552	122.784
163.657	125.837
165.761	122.993
167.865	128.258
169.716	130.196
171.25	127.294
[truncated: 10,462 more rows]

## Sheet: Figure4b
True adsorption	Predicted adsorption
1.37025	0.85174
1.88834	1.74845
2.37239	2.33731
2.85644	3.14832
3.26135	3.84921
3.64859	3.49881
4.18791	5.31529
4.7411	6.70654
5.2027	6.493
5.39632	5.58153
5.73932	5.64856
6.35538	6.2498
6.97144	8.46501
7.58751	8.32586
8.16915	8.92786
8.58405	9.32308
8.99895	11.6569
9.41385	11.2334
9.82875	9.92748
10.2437	11.6812
10.6856	11.373
11.1324	14.31
11.5792	14.9992
12.026	11.2325
12.4729	14.5357
12.8523	11.6079
13.2246	13.8544
13.597	14.7157
13.9693	18.1492
14.3417	13.0218
14.7549	13.9841
15.1699	17.4012
15.5847	16.7701
15.9997	18.832
16.4145	19.3998
16.7547	19.4953
17.0526	19.6811
17.3504	17.6308
17.6483	18.1616
17.9462	23.4842
18.3175	14.8878
18.7209	21.0777
19.1242	21.2339
19.5276	22.1024
19.9141	17.886
20.1907	18.6145
20.4673	21.6951
20.7439	21.3003
21.0205	19.4467
21.2971	21.3765
21.6513	22.9245
22.0236	24.3159
22.3959	24.2904
22.7683	23.1303
23.1406	21.2182
23.4899	21.614
23.8357	23.8571
24.1814	23.8389
24.5272	25.1114
24.8729	28.4906
25.1521	22.2627
25.3756	24.0262
25.599	27.4184
25.8224	26.9274
26.0458	29.7387
26.3139	24.4905
26.6118	29.6084
26.9097	35.3204
27.2076	26.7184
27.5054	28.102
27.7666	26.2937
28.0086	24.8034
28.2506	22.797
28.4926	28.5049
28.7362	27.0986
28.9944	33.9041
29.2525	33.8857
29.5107	26.6655
29.7688	28.7132
30.027	37.4863
30.3104	32.0882
30.6331	33.943
30.9558	30.4021
31.2785	34.8913
31.6012	32.4637
31.8571	29.9733
32.0991	33.8852
32.3411	33.14
32.5831	32.6624
32.8202	33.4316
33.0436	34.3028
0.46835	1.35122
1.30111	1.63444
2.13387	2.85116
2.96663	3.00519
3.69198	3.38333
4.31373	5.07175
4.93547	6.13993
5.55721	5.60155
6.17895	6.4877
6.76595	8.44683
7.30479	7.04562
7.84363	8.71818
8.38248	8.41489
8.92132	9.03694
9.4632	8.7292
10.0113	10.0105
10.5593	10.1027
11.1074	10.6659
11.6554	13.1013
12.2035	12.4849
12.6411	12.8197
13.0717	13.6498
13.5023	12.8012
13.933	14.4007
14.3636	13.1296
14.8238	15.7358
15.3083	17.1312
15.7927	15.9921
16.2772	18.7734
16.7616	17.6215
17.2349	17.1412
17.7046	17.1221
18.1744	17.9505
18.6442	18.8279
19.0928	19.7279
19.4843	20.1137
19.8758	19.6179
20.2672	22.1221
20.6587	20.4254
21.0502	20.8506
21.4619	20.6551
21.8764	21.8573
22.2909	23.768
22.7054	20.377
23.1199	24.6428
23.5344	24.6031
23.9489	22.9544
24.3634	25.129
24.7779	25.0419
25.1924	26.5915
25.5798	25.5606
25.9556	23.7455
26.3314	26.3462
26.7072	26.8307
27.0965	27.4475
27.5369	29.3136
27.9773	28.2893
28.4177	29.481
28.8581	28.9897
29.2452	29.0796
29.5584	28.1977
29.8715	34.3067
30.1847	29.1238
30.4979	25.9599
30.8122	28.9967
31.1646	31.5952
31.5169	30.9698
31.8692	31.7406
32.2215	30.7551
32.5457	30.096
32.7806	29.6877
33.0155	33.0387
33.2503	33.3315
33.4852	31.8928
33.7201	31.9176
34.0549	34.4839
34.4072	30.9795
34.7595	36.4007
35.1118	32.9546
35.4641	35.9506
35.8165	36.9613
36.1688	37.4558
36.5211	35.2681
36.8734	31.0947
37.2257	38.9503
37.5781	35.6396
37.9304	35.7548
38.2827	34.5693
38.635	38.6735
38.9873	36.1352
39.3397	40.7363
1.35157	2.34052
2.80624	3.74898
4.2609	5.13806
5.64982	6.04294
6.90169	7.61006
7.95963	7.41243
9.01757	9.96161
10.181	10.7232
11.4279	12.7408
12.6747	13.2651
13.97	12.3854
15.3	12.751
16.6074	14.648
17.7157	14.8722
18.8241	16.8939
19.9377	18.593
21.0887	19.0917
22.2396	20.161
23.3905	21.7714
24.4577	22.0689
25.5157	24.2565
26.5736	22.4297
27.6316	23.1081
28.6895	23.43
29.6753	25.0528
30.5705	24.7522
31.4656	27.5019
32.3964	30.5498
33.4543	28.0616
34.5123	29.7946
35.365	27.9747
36.0044	30.5253
36.6439	32.372
37.3543	33.4882
38.2611	33.1746
39.1679	35.1744
39.9597	35.63
40.6524	36.616
41.3451	37.5871
42.1932	39.4474
43.1629	35.3927
44.1327	38.137
45.0216	38.9924
45.8528	38.0644
46.684	39.8016
47.4968	38.5503
48.1617	40.523
48.8267	43.7901
49.4917	43.0998
50.1567	44.8962
50.8467	45.6698
51.678	41.5381
52.5092	42.8176
53.3404	40.1829
54.0107	47.2462
54.6044	49.9302
55.1982	47.4631
55.798	49.4446
56.4214	50.1372
57.0907	44.4365
57.922	51.8366
58.7532	51.9562
59.5845	49.6059
60.2913	47.2657
60.9563	50.6963
61.5545	54.9385
61.9702	49.6854
62.3858	53.7147
62.8014	55.0613
63.3137	56.7451
64.0525	57.3485
64.7763	54.5032
65.2878	57.0149
65.7994	52.3282
66.3109	56.6013
67.0138	61.2886
67.7527	55.6801
68.353	60.5597
68.8645	64.339
69.3761	61.4897
69.8876	58.6681
70.3991	55.081
70.9107	58.9682
71.4371	55.8203
72.0416	61.2855
72.6462	62.0627
73.1855	66.0529
73.6389	65.0214
74.0923	64.287
74.6945	66.4534
75.3594	68.8702
0.56574	0.55592
0.68437	1.89591
0.803	3.13961
0.92163	6.28472
1.04027	0.00936
1.33059	2.74999
1.68648	7.99799
1.97657	3.02467
2.1901	4.72109
2.40364	4.31256
2.64838	6.29008
2.89477	8.75218
3.14116	8.84862
3.35183	11.2586
3.54596	11.5548
3.74008	7.69938
3.91933	5.10336
4.09728	14.2094
4.27522	7.99734
4.56814	11.7724
4.8732	11.5045
5.17825	9.88575
5.4479	15.1885
5.66143	11.6674
5.87497	7.94587
6.07154	13.459
6.26566	15.6674
6.46455	14.01
6.70182	14.82
6.93908	19.1572
7.1562	15.0605
7.36973	10.6439
7.58327	16.0824
7.7919	17.0918
7.94443	19.009
8.11034	7.55437
8.30446	16.468
8.49859	17.7913
8.65887	20.1773
8.79234	13.6642
8.98266	14.5837
9.21992	15.5326
9.44482	15.4345
9.63895	14.0513
9.83308	14.4277
9.97648	18.0419
10.0735	18.6107
10.1706	22.0173
10.356	19.9332
10.5696	27.38
10.789	18.5952
11.0262	15.4837
11.2635	25.7398
11.3722	39.2492
11.479	18.943
11.5858	19.4768
11.6925	32.6947
11.7993	25.0231
11.9744	34.1523
12.1523	25.7741
12.3303	27.2037
12.4662	21.0212
12.5997	21.6585
12.7193	23.9539
12.8379	28.686
13.0204	32.0928
13.234	24.6641
13.4322	23.9683
13.5509	34.394
13.6695	26.4474
13.8415	27.9268
14.0195	32.9787
14.1974	34.0352
14.3229	21.7366
14.4415	34.625
14.5528	25.6385
14.6595	33.2587
14.7545	30.0865
14.7545	26.6336
14.7545	26.924
15.0431	31.3424
15.2567	28.9086
15.4702	22.1886
15.6072	31.2929
15.6893	25.4997
15.7714	35.7022
15.8583	44.51
15.9553	26.3611
16.0524	37.4338
16.145	31.2536
16.234	35.3404
0.07012	0.77383
0.96619	1.8691
1.83148	2.67399
2.42886	3.10415
3.02624	4.05278
3.56469	4.05239
4.08166	3.36624
4.59863	7.38837
5.09428	4.44526
5.54232	5.64591
5.99035	6.97783
6.40603	8.76735
6.8196	8.30971
7.23317	6.31527
7.71068	8.39662
8.24833	11.0998
8.78597	10.7488
9.34337	11.6935
9.90341	10.5262
10.4635	11.3642
10.9427	13.0265
11.3907	12.0141
11.8388	11.5833
12.2868	13.8188
12.6855	12.6207
13.0695	13.1206
13.4536	13.3967
13.8464	11.168
14.3352	15.6949
14.8239	14.0707
15.2931	11.4348
15.6771	13.7555
16.0612	17.5542
16.4452	13.9334
16.7953	16.5034
17.1116	19.5634
17.4278	18.9297
17.7441	18.1523
18.0628	18.4279
18.4828	19.0906
18.9028	21.2054
19.3229	20.9257
19.7429	17.626
20.0208	19.1443
20.2652	19.9235
20.5096	18.174
20.8989	21.0501
21.3021	21.1272
21.6679	21.1314
21.9367	20.7507
22.2055	22.7971
22.4743	22.8993
22.7494	24.9428
23.0375	25.4328
23.3255	29.8629
23.6135	20.8211
23.8494	23.2387
24.0562	25.3881
24.263	26.9038
24.4833	27.3554
24.7521	25.4019
25.0209	24.3854
25.2898	28.5439
25.5586	24.6563
25.8274	28.9966
26.0962	25.5548
26.3651	31.9457
26.6339	26.2765
26.9027	29.683
27.1715	30.0446
27.3533	30.3151
27.4948	26.4216
27.6363	24.8028
27.7778	29.859
27.9193	33.9379
28.1676	28.2371
28.4663	29.2654
28.6986	28.9557
28.7826	30.6171
28.8666	30.6283
28.9506	32.6826
29.0449	34.3315
29.2369	31.5066
29.429	27.0028
29.621	32.4658
29.7711	31.5797
29.8607	31.2612
29.9503	37.2858
30.04	32.894
30.1706	34.968
30.3498	34.7809
-0.56636	1.01531
-0.09297	2.86587
0.38043	3.75834
0.85382	4.14037
1.3177	5.30274
1.6859	8.58052
2.05409	7.3739
2.42229	6.11186
2.79049	7.70021
3.12538	6.9244
3.41777	10.1172
3.71016	8.97274
4.00256	12.4203
4.29536	10.7739
4.59661	13.9201
4.89786	9.53627
5.17989	13.4675
5.387	13.4112
5.63058	13.5754
6.10397	13.6058
6.54285	19.3381
6.91104	15.6648
7.27951	19.85
7.75291	18.9704
8.18043	13.6361
8.41713	20.2392
8.74496	22.8168
9.21835	19.2146
9.50575	14.2108
9.65638	24.7279
9.80701	20.7836
10.1945	20.9015
10.6679	23.2113
10.9223	22.7059
11.1556	24.69
11.3627	24.3341
11.5818	23.835
12.0337	26.2597
12.4856	27.8465
12.9125	17.6725
13.2439	28.6175
13.5753	23.7679
13.9067	25.7911
14.238	28.3704
14.5673	28.48
14.8434	26.3775
15.1196	29.743
15.3957	26.7332
15.7237	32.3091
16.055	30.6008
16.4646	27.5151
17.0169	24.4103
17.564	25.9459
17.9322	32.1806
18.3004	35.373
18.6427	36.5419
18.9741	26.0118
19.3054	34.9801
19.6368	26.4766
19.9682	34.0707
20.3755	32.5279
20.8489	28.809
21.0711	35.0806
21.1986	32.0519
21.326	36.1158
21.5173	42.4142
21.8185	35.5971
22.1198	35.8408
22.4561	31.7269
22.8243	41.5046
23.2017	38.1684
23.6159	34.4273
24.0301	35.1039
24.4398	39.2974
24.808	39.0769
25.1762	41.675
25.58	43.6171
25.8241	45.9549
26.0082	32.0785
26.2532	38.138
26.5846	38.2308
26.916	39.8037
27.1688	34.1489
27.4099	47.3538
27.8618	49.9802
28.3137	48.6412
28.7342	43.2587
29.0104	47.122
29.2865	38.5388
29.5611	40.5119
29.816	38.9649
1.64552	1.13981
3.17311	1.99212
4.67254	2.98305
5.95052	3.69648
7.22851	4.32313
8.08679	4.45774
8.80566	6.66508
9.52453	6.17514
10.3154	6.79072
11.1468	7.2977
11.7059	7.45298
12.265	8.7829
12.7313	8.74049
13.1506	8.87826
13.57	9.86425
13.9955	10.5611
14.4268	11.8321
14.8581	10.5451
15.3054	12.5512
15.7547	11.0177
16.1072	14.2342
16.434	12.3761
16.7607	15.2879
17.0358	14.6288
17.3054	17.2986
17.6792	17.5459
18.0786	14.9727
18.5	18.0222
18.9493	17.6449
19.3189	17.8662
19.5345	18.6749
19.7502	17.1595
19.9401	17.2246
20.1198	19.8459
20.2995	18.7681
20.5256	19.2489
20.787	22.0935
21.0484	18.9103
21.295	20.5938
21.5346	19.9757
21.7362	19.1072
21.856	20.7459
21.9758	22.7767
22.1157	24.2109
22.3554	22.1506
22.595	23.4505
22.7574	24.3444
22.9011	24.9344
23.0623	23.4255
23.3019	23.5457
23.5415	26.913
23.7321	26.1823
23.9118	27.0397
24.0484	27.0066
24.1682	26.3772
24.288	25.7955
24.4513	28.7681
24.6473	27.8473
24.8434	27.3499
24.9874	25.0934
25.1098	28.0445
25.2536	29.9839
25.3974	25.8037
25.6019	26.2453
25.8715	28.5297
26.1066	29.3736
26.2863	29.9945
26.483	32.1241
26.7226	31.1215
26.9623	31.6401
27.0547	32.1506
27.1346	35.1379
27.2703	31.1829
27.45	33.2313
27.6297	35.3443
27.8094	35.0548
27.9891	35.6014
28.1689	30.7054
28.3486	32.1208
28.5057	33.3593
28.5775	31.3766
28.6494	29.6275
28.7844	33.7716
28.9642	34.6623
29.1439	33.5651
29.3149	40.0327
29.4746	37.3152
29.6377	40.1003
29.8431	42.6486
30.0679	39.6207
30.3555	35.5234
0.72248	0
1.13488	1.32899
1.54729	0.32409
1.95969	1.42811
2.32171	1.21864
2.63101	2.31273
2.94031	2.5131
3.24961	3.85551
3.55891	3.26654
3.85689	6.28646
4.1424	4.88407
4.42791	9.31314
4.7186	6.06665
5.02791	7.8896
5.33721	2.30887
5.64651	0.24481
5.95581	12.0189
6.24524	4.09408
6.52643	8.96368
6.80761	9.06433
7.0929	8.22624
7.37842	4.92638
7.66392	6.63689
7.96589	12.1704
8.27519	8.31199
8.54202	6.68357
8.78946	10.1126
9.05314	5.84228
9.39056	5.64006
9.72798	11.1425
10.0273	10.5559
10.2747	10.0404
10.5222	6.41848
10.7172	6.05733
10.9076	7.01686
11.0979	9.85091
11.3259	7.75053
11.5733	6.87527
11.8173	11.4394
12.0423	18.0117
12.2672	13.811
12.4848	10.5477
12.691	4.90671
12.8972	13.9411
13.1106	13.0209
13.3356	10.569
13.5605	15.5728
13.7937	10.3753
14.0316	4.49255
14.2695	16.3665
14.4816	7.63858
14.6503	10.5705
14.819	12.8414
15.0532	8.38387
15.3282	15.0639
15.5709	13.5363
15.7564	12.3488
15.942	21.165
16.1081	10.1586
16.2709	11.5012
16.4337	20.4908
16.5965	5.96099
16.7657	13.5807
16.9977	11.3843
17.2296	15.9018
17.4616	12.5412
17.6823	15.3066
17.7775	14.45
17.8726	12.8484
17.9678	0
18.112	20.988
18.2667	9.25285
18.4213	10.7262
18.594	16.9203
18.7708	12.3913
18.9475	8.93099
19.1079	18.2481
19.2316	11.1159
19.3554	14.3169
19.4791	22.2
19.6562	11.6181
19.8771	14.0197
20.098	17.7774
20.3177	18.4464
20.5081	9.96299
20.6984	0
20.8887	20.0538
21.0684	10.451
21.2452	8.12523
21.4219	13.1117
21.5842	7.57081
1.33082	2.31429
2.75388	3.28474
4.17431	3.94491
5.29035	4.17975
6.14353	6.20852
7.00988	5.89207
7.90369	6.74524
8.74039	9.39688
9.55482	11.1438
10.3906	11.1968
11.1835	11.5525
11.7929	10.9068
12.4024	12.4413
13.0118	16.2638
13.552	12.8413
14.0883	15.6969
14.5969	16.732
15.0194	15.4884
15.442	17.7031
15.8645	18.902
16.2809	17.4844
16.6709	20.0046
17.0609	18.7839
17.4509	21.0652
17.8409	22.9952
18.231	22.7114
18.5365	22.987
18.8188	26.3726
19.101	24.2181
19.3833	26.358
19.6655	22.1942
19.935	21.8158
20.1975	27.5928
20.46	27.9463
20.7217	28.2405
20.9783	28.3873
21.2349	26.6208
21.4915	24.7356
21.7481	29.4709
22.0047	26.6356
22.2214	34.2213
22.4381	30.899
22.6547	33.8256
22.8714	30.66
23.0831	33.2594
23.2627	33.5427
23.4423	31.0121
23.6219	32.3198
23.8016	37.1415
23.9812	34.8907
24.1437	34.3113
24.3062	32.4434
24.4687	40.34
24.6312	30.432
24.7891	35.7101
24.9174	36.5515
25.0457	38.3522
25.174	38.2219
25.3023	39.2179
25.4306	42.4324
25.5589	39.047
25.6872	40.633
25.8155	40.2086
25.9438	41.758
26.0721	37.8781
26.2065	43.5937
26.342	43.9504
26.4774	41.8935
26.6128	44.7175
26.7482	45.1948
26.8457	44.1837
26.9432	41.7712
27.0407	45.2609
27.1383	49.4103
27.2358	47.7353
27.3363	40.5629
27.439	51.1777
27.5416	49.9251
27.6442	48.2273
27.7469	40.1617
27.8551	47.2796
27.9698	49.0153
28.0845	53.8648
28.1992	49.0324
28.3139	47.9565
28.396	50.6377
28.473	55.9762
28.5499	50.1379
28.6269	48.8758
28.7039	53.3596
28.784	47.9474
4.3691	5.29734
8.30901	10.3913
13.6395	17.2975
19.6738	20.1702
29.1416	27.0352
33.0816	23.2854
37.0215	34.1175
40.5077	35.165
43.5095	35.4301
46.3642	28.8504
48.6156	37.7462
50.867	34.5388
52.5312	49.1657
54.1364	50.6379
55.7415	45.4707
57.0644	49.4439
58.3777	41.5901
59.6248	60.4682
60.7505	45.7538
61.8693	61.7501
62.8908	48.1676
63.9123	56.784
64.9088	67.8639
65.7296	57.1144
66.5504	62.4896
67.2397	69.6328
67.8026	52.7676
68.3863	51.1309
69.0429	74.2115
69.6996	60.8453
70.4133	70.0232
71.1637	77.9331
71.8315	81.2315
72.324	76.8705
72.8165	81.7895
73.309	79.3053
73.8015	76.8015
74.294	75.1677
74.7865	75.641
75.279	88.4286
75.6757	89.2636
75.9676	93.6329
76.2594	64.784
76.6965	93.8938
77.2593	74.8698
77.729	73.9444
77.9166	97.9066
78.1042	79.3268
78.5322	83.4523
78.97	82.0324
79.4028	65.2827
79.5904	89.6743
79.778	97.5496
80.1488	104.685
80.5866	93.7649
80.8893	95.6027
81.1519	104.694
81.4146	103.468
81.7339	113.032
82.1091	99.991
82.4664	88.7555
82.7582	78.7337
83.0501	103.95
83.3219	96.2882
83.5408	95.2976
83.7826	68.6232
84.0744	88.9025
84.3662	91.9779
84.6037	100.7
84.7496	104.813
84.8956	119.887
85.073	80.7968
85.2918	134.483
85.4764	112.426
85.6223	107.961
85.7682	89.5937
85.9362	112.132
86.1239	100.76
86.3568	112.486
86.7321	95.9082
87.1073	102.592
87.2811	111.948
87.4453	99.3356
87.6094	98.6099
87.7736	115.221
87.9378	92.8432
88.0887	116.751
88.2346	101.96
88.3805	104.801
88.7554	98.2375
89.1931	100.024
16.1738	6.75668
25.8369	9.26788
36.269	18.4482
42.176	21.3875
47.5966	25.1169
51.5365	27.5892
55.4764	35.7004
59.2348	38.0075
62.7995	45.4181
66.0699	39.541
68.1337	45.086
70.1974	47.6592
71.8777	54.1974
73.5193	56.2745
75.0215	55.9012
76.1888	62.1637
77.3562	61.5095
78.4979	67.8324
79.5923	58.9574
80.5436	74.5809
81.2733	69.5691
82.0029	72.8093
82.6996	73.9108
83.3562	90.2092
84.0129	82.7186
84.6695	85.5975
85.3262	82.5956
85.9018	87.0785
86.1936	78.7131
86.4855	83.233
86.9062	94.5999
87.6566	90.4543
88.4071	82.3233
88.8469	91.4339
89.2811	90.2778
89.6094	90.0677
89.9378	94.8101
90.2936	101.302
90.6876	93.7342
91.0815	112.985
91.4558	90.5125
91.7185	93.3759
92.0998	100.407
92.5923	92.1768
93.0848	97.7838
93.2515	104.772
93.3828	96.0199
93.5142	106.013
93.8001	97.9201
94.1753	97.2619
94.4775	93.4939
94.6416	107.417
94.8058	109.161
94.97	104.945
95.1341	103.488
95.3047	109.022
95.5236	95.5075
95.731	99.3724
95.877	99.3309
96.0229	99.1692
96.1688	125.499
96.3147	101.066
96.4607	113.864
96.6867	103.646
97.1245	120.803
97.4249	116.922
97.4249	115.225
97.4249	116.996
97.5397	108.258
97.7039	115.702
97.868	109.027
98.0322	109.903
98.1963	113.76
98.3715	117.942
98.5592	124.366
98.7468	106.554
98.9344	110.005
99.122	121.522
99.2485	108.206
99.3679	117.749
99.4873	119.27
99.6147	113.824
99.7606	115.21
99.9065	121.005
100	110.642
100	115.521
100.052	125.507
100.184	115.166
100.315	123.24
100.448	121.592
100.594	124.62
0.11728	1.06461
0.49177	1.68262
0.91358	2.00006
1.4465	2.16911
1.82099	4.33048
2.14815	4.7184
2.42901	5.34223
2.74444	4.133
3.13765	5.84436
3.53086	5.74635
3.93981	8.08809
4.36111	6.75491
4.74846	10.0479
5.07613	8.51975
5.40381	9.45999
5.72634	11.6614
5.97599	5.24509
6.22565	11.1792
6.47531	12.1189
6.72497	10.3386
6.97085	11.0459
7.1893	11.2905
7.40775	13.7604
7.6262	11.3611
7.84465	12.5349
8.09876	13.6681
8.52006	13.835
8.94136	13.7096
9.17037	18.5463
9.39506	16.0259
9.61975	16.9745
9.84444	16.4427
10.0691	19.7606
10.2822	17.3656
10.4828	13.5872
10.6834	16.3798
10.884	20.4148
11.0847	18.3361
11.2853	17.9336
11.4859	22.5619
11.6865	17.8494
11.8765	19.7538
12.0638	19.5475
12.251	16.7885
12.4383	18.6266
12.6255	18.6466
12.858	23.6773
13.0988	18.3847
13.3395	22.5135
13.5802	16.083
13.7207	18.6677
13.8611	20.5982
14.0015	23.4498
14.131	23.941
14.2558	23.8296
14.3807	22.8926
14.5055	24.2351
14.6303	24.4016
14.7936	20.4155
14.9691	22.9691
15.1447	28.426
15.3202	21.7811
15.483	26.0424
15.6235	30.942
15.7639	24.6149
15.903	22.5221
16.0234	25.8158
16.1437	25.5525
16.2641	21.2036
16.3933	33.3042
16.5538	25.3202
16.7143	27.6351
16.8748	19.5204
17.0278	22.9281
17.1682	30.2293
17.3086	30.2295
17.4491	31.8715
17.5895	27.4415
17.7299	27.3996
17.9233	35.4175
18.1239	29.0591
18.3245	32.4097
18.5208	32.6414
18.591	34.0527
18.6613	30.2279
18.7315	25.3691
18.8017	25.656
18.8868	31.5502
18.9805	34.5488
19.0741	31.657
19.2028	34.3472
2.17916	2.30863
4.41681	3.23001
6.96807	4.87775
8.45042	6.20237
9.93277	8.16059
11.1045	9.08772
12.241	9.68011
13.3775	9.57455
14.5139	12.1674
15.6504	10.9404
16.4395	12.7177
17.1395	14.1985
17.8395	15.2767
18.5395	15.7593
19.2395	16.699
19.9395	18.5649
20.6316	18.5321
21.3198	18.752
22.008	19.1503
22.6963	21.3285
23.3845	21.2365
23.9943	24.9779
24.5965	24.1244
25.1987	25.7219
25.801	24.6933
26.4032	25.6823
26.9619	26.7911
27.4714	28.8008
27.981	28.3283
28.4905	29.0323
29.0001	29.5809
29.5088	32.5791
29.9852	31.0108
30.4617	31.6765
30.9382	30.6047
31.4147	34.0202
31.8804	35.5624
32.3164	33.456
32.7523	34.2718
33.1883	37.3683
33.6243	34.3973
34.0603	35.6677
34.4871	38.4148
34.904	36.8201
35.3209	37.1684
35.7378	39.3486
36.1547	36.9757
36.5679	42.0271
36.8921	44.4855
37.2164	40.3473
37.5406	39.9965
37.8649	41.3226
38.1892	41.1483
38.5542	45.411
38.9466	45.6399
39.339	45.3133
39.7314	45.1367
40.1238	46.8073
40.5162	46.4574
40.8908	49.4442
41.2614	48.7226
41.6319	50.1016
42.0025	49.6801
42.3429	47.6077
42.6723	51.9936
43.0017	48.1724
43.3311	52.2201
43.6605	50.9576
43.9899	53.2911
44.2992	53.8871
44.5956	52.9627
44.8921	56.7121
45.1886	51.642
45.485	55.793
45.786	53.9378
46.0911	54.5572
46.3963	55.2622
46.7015	57.6479
47.0067	58.2404
47.3119	55.3603
47.5491	55.956
47.7609	56.8823
47.9726	56.5286
48.1844	58.9621
48.3962	61.7255
48.6982	62.731
49.0034	60.5221
49.3085	60.4864
49.6137	62.5949
49.9189	58.7189
50.2361	64.3875
0.36797	1.33115
1.2592	2.71609
2.15042	4.0944
3.04165	4.36413
3.90579	6.39647
4.743	6.20522
5.45598	6.9793
6.16896	6.92875
6.88194	9.20739
7.59492	9.60237
8.3079	10.7581
9.02088	11.4371
9.73386	9.988
10.4468	12.8729
11.1598	12.7046
11.8422	13.9338
12.466	15.6013
13.0899	14.7172
13.7138	14.8983
14.3376	16.2006
14.943	13.9049
15.4183	17.3286
15.8936	17.1474
16.3689	18.9443
16.8442	17.9214
17.3196	16.5262
17.8445	19.022
18.5155	19.6794
19.1866	21.2519
19.8576	22.6437
20.5287	19.9448
21.1997	24.9326
21.7994	22.3993
22.3698	24.1224
22.9402	23.6436
23.5106	26.2833
24.081	24.3675
24.5966	27.1288
25.0999	25.9822
25.6032	26.2092
26.1064	29.0146
26.6097	25.9331
27.1457	27.9063
27.7695	26.5874
28.3934	28.9782
29.0172	29.5222
29.6411	31.2188
30.2557	32.6221
30.7013	32.6975
31.1469	32.4034
31.5925	29.9506
32.0382	36.7196
32.4838	34.1012
33.0473	33.3627
33.6345	32.9905
34.2216	34.402
34.8088	33.9419
35.3959	35.6604
35.9423	37.7725
36.3879	36.9418
36.8336	34.833
37.2792	35.5233
37.7248	38.3355
38.179	35.8877
38.7494	36.698
39.3198	38.4792
39.8902	33.2905
40.4606	39.909
41.0043	42.8444
41.4237	36.5611
41.8431	39.7849
42.2625	42.9794
42.6819	43.4913
43.1013	38.3327
43.5935	44.4101
44.1283	41.6399
44.663	41.8669
45.1977	43.423
45.7325	45.7177
46.2196	44.7685
46.639	40.9443
47.0584	39.5328
47.4778	46.5139
47.8972	45.781
48.3166	43.6594
48.8088	45.2574
49.3121	46.5181
49.8154	48.8134
50.3186	48.4701
50.8219	42.4809
51.2855	45.1247
2.17609	2.87289
3.15368	3.75879
4.13127	4.67101
5.10886	5.31071
6.08645	7.5124
7.06404	7.06406
8.04163	9.27873
9.01922	7.70622
9.9968	10.9016
10.9744	12.6489
11.9253	11.4631
12.8051	13.0913
13.685	13.7834
14.5648	14.617
15.4446	17.2533
16.1994	17.2947
16.894	17.4361
17.5886	15.6733
18.2832	14.576
18.9778	22.8037
19.6724	20.94
20.3999	21.6354
21.1331	23.901
21.8663	21.2064
22.5995	21.1369
23.3327	23.9648
24.0658	23.4232
24.799	26.6027
25.5322	27.0045
26.2654	24.4862
26.9986	27.8746
27.6486	29.1987
28.1889	30.7337
28.7291	31.8772
29.2694	29.2638
29.8096	27.9991
30.3499	32.8253
31.0074	33.4796
31.7405	31.5238
32.4737	36.956
33.2069	32.6574
33.9401	32.4605
34.5013	33.4659
34.9901	33.326
35.4789	38.3264
35.9677	38.2981
36.4565	41.9083
36.9549	37.7157
37.4952	39.4781
38.0354	38.817
38.5756	42.9073
39.1159	43.8012
39.6561	38.635
40.1568	41.9238
40.5881	41.5663
41.0194	42.9626
41.4507	45.4021
41.8819	43.9333
42.3314	44.2632
42.8813	44.6953
43.4312	46.4882
43.9811	49.4104
44.531	47.0847
45.0453	48.2591
45.4526	45.7079
45.86	46.7649
46.2673	42.1491
46.6746	49.8185
47.082	49.1462
47.57	49.0714
48.0876	47.3648
48.6051	49.3518
49.1227	57.9701
49.6402	49.4477
50.089	49.8751
50.4749	52.8972
50.8608	56.6105
51.2467	51.6189
51.6326	57.2206
52.0185	57.744
52.4549	56.3528
52.9132	54.4543
53.3714	54.3491
53.8297	68.0044
54.2879	53.1257
54.7247	54.5233
55.156	58.3255
55.5873	58.7147
56.0186	60.9407
56.4499	61.6645
56.8308	63.7941
3.38151	1.86401
7.49986	4.88168
12.0453	7.62359
14.8663	9.28733
16.8222	10.8162
18.8814	11.6137
20.7312	13.6262
22.2	16.9474
23.6688	19.2157
25.1376	18.5064
26.3269	20.137
27.396	24.8489
28.4652	24.1801
29.5344	26.3639
30.6036	24.2916
31.5787	24.3116
32.4024	27.7988
33.2261	30.0957
34.0497	27.7047
34.8734	36.618
35.6361	35.9272
36.307	29.1258
36.9778	35.8411
37.6487	34.9207
38.3195	35.3639
38.9904	32.9747
39.5144	37.7007
39.9896	35.2179
40.4648	37.281
40.94	37.4931
41.4152	43.5765
41.9025	41.8159
42.4057	43.5888
42.9089	41.5494
43.412	44.5669
43.9151	45.2978
44.4183	42.4535
44.7595	48.1717
45.0565	43.2112
45.3535	42.0062
45.6505	47.8734
45.9475	45.7979
46.2445	52.7188
46.5415	50.0392
46.8385	48.1657
47.1355	53.5632
47.4325	53.4016
47.7268	56.7523
48.0064	51.5295
48.2859	46.6894
48.5654	51.1204
48.8449	50.1087
49.1245	59.0507
49.3529	58.8522
49.5311	54.1124
49.7093	54.4277
49.8875	55.6103
50.0657	53.0537
50.2662	56.8227
50.5632	60.1854
50.8602	62.203
51.1572	60.9993
51.4542	59.9313
51.7512	58.8794
51.9669	63.3718
52.1705	59.9043
52.3742	58.7323
52.5778	63.6617
52.7831	61.8214
52.9943	63.0787
53.2055	58.4016
53.4167	63.6997
53.6279	63.4291
53.8391	64.2347
54.0324	65.4768
54.1681	58.3543
54.3039	60.6415
54.4397	66.8252
54.5754	63.6888
54.7361	70.2675
54.9143	71.2295
55.0925	70.1174
55.2707	66.3475
55.4489	64.1851
55.6271	73.8301
55.8053	68.9094
55.9835	77.5637
56.1617	77.141
56.3399	69.1606
56.5181	72.3547
56.6863	73.8701
2.17374	3.0469
8.61414	6.08451
15.0329	5.83331
20.3232	5.74011
25.6136	11.3114
29.68	10.897
33.2222	14.8541
36.7644	11.1821
40.3067	12.2345
43.8489	20.3904
46.3704	19.3066
48.5172	17.7766
50.664	17.4587
52.8108	21.5914
54.9576	24.2284
57.1044	26.9331
58.9336	25.4735
60.6676	30.0209
62.4016	19.0771
64.1355	23.1315
65.7189	32.0909
67.1278	29.5524
68.5366	30.3392
69.9454	25.7743
71.3543	37.1255
72.6792	31.603
73.5737	34.8211
74.4682	31.6901
75.3627	27.1426
76.2572	29.2601
77.1517	42.3406
78.0606	38.6275
79.0267	42.41
79.9927	42.7776
80.9588	47.1131
81.9249	41.105
82.812	44.2228
83.4382	37.9948
84.0643	39.4772
84.6904	45.1823
85.3166	42.6478
85.9428	39.9444
86.5629	47.6516
87.1667	55.8358
87.7704	51.1536
88.3742	43.079
88.978	45.6329
89.5818	44.285
90.2246	49.3886
90.8687	47.0079
91.5127	49.8022
92.1568	56.393
92.8005	47.6084
93.1793	54.4209
93.5582	54.4467
93.937	53.649
94.3159	57.5129
94.6947	56.4295
95.0823	57.53
95.4848	57.2072
95.8874	58.691
96.2899	50.1187
96.6924	62.3792
97.0968	60.1056
97.5262	61.8329
97.9556	58.6548
98.3849	63.1776
98.8143	58.0321
99.2385	61.0575
99.6173	61.8524
99.9962	62.8633
100.375	67.5748
100.754	69.9549
101.133	65.3673
101.485	71.4527
101.807	63.9786
102.129	76.8956
102.451	73.7907
102.773	59.0118
103.076	62.6218
103.36	72.9358
103.644	80.7156
103.928	84.1744
104.212	64.1964
104.497	77.9198
104.907	69.8703
105.337	83.483
105.766	82.2661
106.195	78.4583
106.625	87.7308
106.848	82.2881
0.74286	2.10935
2.91429	3.21604
4.60571	4.33898
5.47429	5.76491
6.34286	7.29561
7.22857	8.4082
8.31429	8.7037
9.4	10.18
10.3886	11.9345
11.2571	12.449
12.1257	12.6531
13.0286	13.989
14.1143	14.6129
15.2	16.2571
16.1714	17.3219
17.04	17.1588
17.9086	18.8569
18.7429	18.9897
19.4667	21.1996
20.2857	20.5865
21.3714	20.6159
22.4571	22.1555
23.4057	23.3744
24.2743	24.5491
25.1429	23.9484
25.9265	24.7947
26.5469	24.7952
27.1673	26.1446
27.7878	27.7636
28.4082	25.8243
29.2114	28.8605
30.08	28.9602
30.9486	29.0628
31.7524	30.1639
32.4762	30.3634
33.2	32.9931
33.9238	32.9661
34.5029	35.6521
34.9371	34.2465
35.3714	35.1408
35.8971	35.6631
36.7657	36.1146
37.6343	35.2412
38.5029	38.855
39.3714	40.1848
40.24	39.8044
41.1086	41.6659
41.9771	40.2721
42.8457	38.4765
43.7143	43.1295
44.5829	39.7223
45.4514	42.4417
46.32	43.1313
47.1714	44.6295
47.7143	46.4577
48.2571	44.3819
48.9143	45.2218
49.7286	45.4026
50.5429	46.8825
51.3571	46.8075
52.1714	49.5933
52.9	47.3319
53.1714	50.6767
53.4429	48.3094
53.7143	51.0588
53.9857	50.4202
54.2571	50.1316
54.7714	54.6323
55.3143	51.2559
55.8571	52.2371
56.4	52.929
56.9429	56.6032
57.4476	54.4818
57.9302	56.3393
58.4127	55.2784
58.8952	52.5741
59.3778	56.3814
59.8603	55.8072
60.5143	53.2155
61.2381	59.5041
61.9619	61.1202
62.6857	60.4888
63.4095	61.3264
64.1333	58.0393
64.7755	61.1004
65.3959	61.839
66.0163	63.6892
66.6367	63.7873
67.3029	63.5278
68.1714	62.3101
69.04	62.6664
0.74286	3.42915
2.91429	5.27519
4.88571	6.98032
6.51429	6.21059
8.14286	9.74182
9.6381	11.9095
11.0857	10.8819
12.2571	13.3693
13.3429	14.8183
14.4571	17.2413
15.76	19.6487
17.0629	19.7331
18.3657	18.7148
19.4857	18.3735
20.5714	23.2474
21.7714	23.4079
23.4	25.2337
25.0286	28.8925
26.3429	25.666
27.4286	33.0639
28.5143	27.6484
29.9429	29.8637
31.3905	31.1373
32.4857	31.1395
33.5714	36.2242
34.6571	33.7119
35.7429	32.2222
36.8286	37.0635
37.9143	35.8298
39	43.4979
40.1029	39.5738
41.4057	35.349
42.7086	41.3908
44.0114	40.6223
45.1429	44.2634
46.2286	41.6044
47.3143	49.0906
48.4	47.6773
49.4857	52.67
50.7619	47.0764
52.2095	53.5269
53.1571	47.9793
53.7	49.7894
54.2429	51.5503
55.2857	55.2632
56.3714	52.3986
57.52	53.7695
58.8229	56.6182
60.1257	61.1864
61.4286	58.917
62.7314	59.4934
64.0343	62.4452
65.3371	59.1864
66.1	61.9861
66.6429	65.8817
67.2286	67.3523
68.3143	69.9428
69.4	65.2457
70.2429	64.0485
70.7857	60.2331
71.3286	61.6156
72.6095	65.162
74.0571	72.3095
75.2	71.2513
76.2857	69.8544
77.3714	66.5056
78.4571	71.0201
79.5429	76.8178
80.3143	78.801
80.8571	72.0118
81.4	74.3097
82.2514	72.4348
83.12	80.124
83.9886	78.3954
85.2381	75.6458
86.6857	74.846
87.6381	78.3495
88.3619	87.9144
89.0857	76.6943
89.8095	80.2064
90.4	81.9714
90.9429	87.6122
91.581	85.3668
93.0286	95.5586
94.4	95.1802
95.2686	80.5677
96.1372	86.6035
97.0057	94.835
97.6	81.5199
98.1429	88.5674
98.6629	93.187
3.81763	3.02723
5.22667	4.9016
6.6357	7.62675
8.04473	5.9056
9.45376	9.69977
10.8628	12.9728
12.2718	11.8346
13.7736	15.1212
15.3392	15.0646
16.9034	16.9169
18.4209	17.9748
19.9383	20.6622
21.4557	20.2247
22.9379	23.6444
24.3469	20.6009
25.7489	26.263
27.0013	24.0818
28.2538	21.9688
29.5816	29.2189
30.9907	26.3823
32.3997	35.6052
33.8088	32.2934
35.2178	29.1126
36.6268	29.1136
37.7599	33.2765
38.8166	27.4912
39.9218	38.4475
41.0747	29.4201
42.2275	35.5302
43.3804	40.6019
44.5332	40.9916
45.6861	39.6315
46.8329	45.25
47.9601	42.804
49.0873	40.5577
50.2145	45.7132
51.3418	39.9919
52.469	44.4131
53.5962	47.8314
54.7154	48.0305
55.7722	46.4601
56.829	43.4721
57.8857	54.0243
58.9425	56.6473
59.9993	52.4557
61.0561	51.4999
62.1255	45.4452
63.2283	54.8524
64.331	50.5707
65.4337	63.3791
66.5364	63.3248
67.6391	45.2094
68.7418	63.1792
69.6414	60.0632
70.4633	60.4408
71.2853	62.9815
72.1072	60.6054
72.9291	68.5567
73.7511	58.7362
74.573	60.3658
75.8111	70.3942
77.1027	65.8891
78.3943	60.7226
79.6859	64.6153
80.9775	74.3281
82.2691	73.1109
83.5292	68.6823
84.1697	79.0165
84.8102	66.1455
85.4506	62.1422
86.0911	76.8098
86.7316	78.5693
87.372	74.6687
88.2777	86.5375
89.2579	71.0805
90.2381	83.9959
91.2183	83.4081
92.1985	76.7031
93.1787	73.6527
94.1153	75.8194
94.9044	99.686
95.6934	88.0667
96.4825	76.9371
97.2716	88.14
98.0606	78.0157
98.8497	94.2852
99.6546	72.401
100.594	86.0971
101.533	82.9634
102.473	93.2905
103.412	87.915
2.43917	2.90305
3.38501	4.82017
4.37652	6.0284
5.55881	6.40909
6.7758	9.59712
8.3522	10.6091
9.92859	11.8342
11.35	12.1578
12.7533	14.6124
14.1045	14.1238
15.4557	17.4051
16.8069	17.1622
18.1581	19.8166
19.5093	18.7677
20.8605	22.7369
22.2117	22.8719
23.214	21.2282
24.1599	25.0427
25.1057	25.3839
26.1943	26.7705
27.5455	27.3263
28.8967	30.0223
29.8316	29.6101
30.7184	30.8527
31.5963	33.4677
32.3845	31.8686
33.1727	33.8844
33.9609	31.3982
34.9938	35.4418
36.0448	34.1478
37.0957	37.5487
37.9433	35.7146
38.7315	39.2409
39.5197	36.536
40.146	42.4061
40.6715	43.0011
41.1969	38.7567
41.8429	39.2151
42.6311	41.4051
43.4192	44.3293
44.1736	41.2674
44.8492	47.2745
45.5248	38.7337
46.2955	46.3008
47.0837	45.354
47.8719	47.4614
48.5827	50.3829
49.2583	51.8265
49.9417	48.0916
50.6511	52.6947
51.3605	48.4684
52.0699	51.8766
52.6084	49.2031
53.0813	55.0437
53.5542	51.1244
54.0271	54.3204
54.5001	52.3135
55.052	57.5689
55.6969	52.8628
56.3418	57.6379
56.9867	59.1741
57.7176	55.9587
58.5058	61.9605
59.294	61.5719
60.0324	64.1767
60.708	56.4271
61.3836	65.7291
61.83	57.7821
62.2734	60.6282
62.7168	63.3064
63.1601	64.8754
63.6035	68.2159
63.8815	63.209
63.8815	66.3392
63.8815	63.8384
64.3835	65.4562
65.2702	68.9415
66.1569	68.0027
66.6269	64.0905
66.9647	67.3324
67.3434	67.4946
67.8163	72.1791
68.2893	67.9696
68.7622	65.1479
69.1725	68.4578
69.5666	71.0395
69.9607	69.9509
70.3548	78.9094
70.8954	85.7091
71.5403	72.0634
72.1852	70.4308
3.73976	1.98935
7.49532	2.89986
9.43765	5.30526
11.5881	6.40853
14.0835	7.45522
15.8034	6.27235
16.9942	7.35112
18.0718	11.5738
19.1883	9.96579
20.3332	10.0098
21.4781	12.2476
22.2934	14.161
23.0118	13.9846
23.85	17.0887
24.748	13.6921
25.4006	14.1502
25.8624	16.3744
26.3554	14.1188
27.1096	15.4534
27.788	21.6141
28.3268	18.025
28.8655	19.9182
29.4043	19.6262
29.7411	17.8615
30.0404	21.0129
30.3397	21.3502
30.8033	27.7938
31.342	19.8367
31.8344	25.4095
32.1711	23.6915
32.5078	30.2234
32.785	23.464
32.9809	25.0482
33.1768	24.8989
33.3727	32.9894
33.5847	25.1235
33.8092	27.7023
34.0337	23.4534
34.2582	30.1295
34.4726	31.7365
34.6685	29.7895
34.8644	32.4156
35.0603	32.8356
35.2704	29.1967
35.4949	32.8529
35.7193	33.6717
35.9438	32.035
36.1634	33.7852
36.3706	35.9125
36.5779	31.4069
36.7851	28.4338
36.9923	37.6908
37.2055	33.6763
37.421	33.3513
37.6365	36.8747
37.852	38.8369
38.0675	40.06
38.283	39.4442
38.4986	41.6121
38.6	34.3131
38.6539	31.5447
38.7078	42.9462
38.7776	47.2462
38.9123	34.2878
39.047	42.7677
39.1816	42.0548
39.3163	40.8579
39.5308	40.0767
39.7463	36.8862
39.9618	37.5173
40.1337	50.0819
40.258	43.5357
40.3824	42.249
40.5067	48.2837
40.631	44.5464
40.7312	40.936
40.8291	40.7585
40.9271	42.2895
41.0307	55.1023
41.2266	40.7782
41.4225	42.8616
41.6184	51.0981
41.7844	42.4601
41.8293	37.4004
41.8742	47.9307
41.9191	55.1523
41.964	40.0483
42.1242	46.0432
[truncated: 8,193 more rows]

## Sheet: Figure4c
EKDL	pressure	C2H2 Uptake	Molecular simulation	pressure	C2H2 Uptake	CGCNN	pressure	C2H2 Uptake	DeepSorption	pressure	C2H2 Uptake	TRUE	pressure	C2H2 Uptake
	0.06	10.6236		0.076	118.042		0.06	24.6924		0.06	54.6426		0.05711	58.1641
	0.07	11.854		0.142	118.086		0.07	26.8816		0.07	56.7099		0.06536	59.7663
	0.08	12.6928		0.208	118.414		0.08	29.4505		0.08	60.4143		0.07215	60.9211
	0.09	13.5139		0.274	118.14		0.09	31.7237		0.09	62.3908		0.07852	61.91
	0.1	14.1551		0.34	118.325		0.1	33.2708		0.1	64.2755		0.08519	62.8477
	0.11	14.5699		0.406	118.068		0.11	35.4975		0.11	63.3926		0.09176	63.7186
	0.12	15.9466		0.472	118.414		0.12	37.4982		0.12	67.3245		0.10475	65.2187
	0.13	16.4231		0.538	118.314		0.13	38.5593		0.13	66.417		0.11813	66.5531
	0.14	16.7324		0.604	118.115		0.14	40.637		0.14	67.9965		0.13128	67.7416
	0.15	17.4365		0.67	118.068		0.15	42.5107		0.15	71.1699		0.14806	69.0713
	0.16	17.4854		0.736	118.414		0.16	43.3071		0.16	69.9659		0.15748	69.7675
	0.17	18.7101		0.802	118.414		0.17	44.9494		0.17	71.6057		0.1708	70.6626
	0.18	18.7417		0.868	118.404		0.18	46.464		0.18	71.7575		0.18395	71.4858
	0.19	19.1224		0.934	118.414		0.19	48.6533		0.19	74.6871		0.21636	73.2485
	0.2	19.4405		1	118.314		0.2	49.9796		0.2	75.0354		0.25019	74.7934
	0.21	20.5223					0.21	51.7236		0.21	77.9666		0.30954	77.0233
	0.22	21.3502					0.22	52.6574		0.22	76.4122		0.34166	78.0799
	0.23	21.128					0.23	53.0107		0.23	76.0214		0.36819	78.9132
	0.24	21.6133					0.24	55.0624		0.24	76.0387		0.43485	80.6552
	0.25	22.5874					0.25	56.212		0.25	77.8453		0.46546	81.4034
	0.26	22.7859					0.26	57.186		0.26	77.7017		0.50048	82.1843
	0.27	22.9889					0.27	58.4232		0.27	79.9347		0.52633	82.7615
	0.28	23.4981					0.28	60.1449		0.28	80.0647		0.55971	83.4129
	0.29	24.6697					0.29	60.3439		0.29	78.6344		0.59243	84.0517
	0.3	24.158					0.3	61.5891		0.3	82.9577		0.61865	84.562
	0.31	24.3976					0.31	63.0446		0.31	81.3713		0.65208	85.1449
	0.32	25.2387					0.32	63.4605		0.32	79.2891		0.68467	85.6769
	0.33	26.0938					0.33	64.9829		0.33	80.0426		0.71081	86.1211
	0.34	26.7786					0.34	66.4084		0.34	82.5245		0.74431	86.6244
	0.35	25.8002					0.35	66.7457		0.35	77.52		0.77671	87.1087
	0.36	26.893					0.36	67.7866		0.36	79.7558		0.80989	87.6039
	0.37	26.6131					0.37	69.2681		0.37	82.4196		0.83605	87.9939
	0.38	27.389					0.38	69.4669		0.38	79.1756		0.86933	88.4341
	0.39	28.1263					0.39	70.2466		0.39	83.6877		0.89521	88.7936
	0.4	28.2607					0.4	71.2407		0.4	80.5768		0.92987	89.2235
	0.41	29.3227					0.41	73.245		0.41	85.3776		0.9614	89.6166
	0.42	28.8497					0.42	74.2125		0.42	87.5878
	0.43	28.7039					0.43	75.3632		0.43	83.3323
	0.44	29.0693					0.44	74.8604		0.44	83.5925
	0.45	30.8005					0.45	75.8168		0.45	85.16
	0.46	30.2766					0.46	77.2309		0.46	85.4756
	0.47	30.4414					0.47	77.8154		0.47	82.3254
	0.48	30.9946					0.48	78.1464		0.48	83.7838
	0.49	31.3168					0.49	79.6633		0.49	85.6979
	0.5	31.5618					0.5	80.4303		0.5	88.9575
	0.51	31.3629					0.51	80.0358		0.51	82.32
	0.52	32.4569					0.52	81.3191		0.52	83.1856
	0.53	32.3494					0.53	81.7101		0.53	85.3112
	0.54	32.72					0.54	84.137		0.54	86.4458
	0.55	33.1335					0.55	84.5205		0.55	84.7194
	0.56	33.6882					0.56	85.6137		0.56	85.6243
	0.57	33.4504					0.57	85.0842		0.57	84.9449
	0.58	34.0591					0.58	85.8966		0.58	82.7422
	0.59	33.5665					0.59	87.0247		0.59	85.711
	0.6	34.8047					0.6	87.3818		0.6	84.7828
	0.61	34.4591					0.61	88.1884		0.61	86.1412
	0.62	35.6811					0.62	89.4066		0.62	88.8404
	0.63	35.1754					0.63	88.514		0.63	83.0365
	0.64	35.1311					0.64	90.0797		0.64	86.2784
	0.65	35.639					0.65	91.2453		0.65	88.8121
	0.66	36.8141					0.66	90.6769		0.66	86.8791
	0.67	36.0207					0.67	92.0629		0.67	87.4346
	0.68	36.6374					0.68	93.2788		0.68	85.0055
	0.69	36.6782					0.69	92.8326		0.69	83.3751
	0.7	36.8511					0.7	93.6674		0.7	84.92
	0.71	37.4525					0.71	94.9787		0.71	87.9577
	0.72	37.6581					0.72	96.1319		0.72	86.2812
	0.73	36.9061					0.73	95.7112		0.73	84.7719
	0.74	38.3838					0.74	96.6506		0.74	88.2811
	0.75	38.5994					0.75	97.25		0.75	89.7592
	0.76	38.3057					0.76	97.0979		0.76	89.1176
	0.77	38.1069					0.77	98.1006		0.77	87.7609
	0.78	38.094					0.78	99.8414		0.78	91.3935
	0.79	39.1035					0.79	98.7293		0.79	81.348
	0.8	39.392					0.8	99.5293		0.8	87.1504
	0.81	38.9297					0.81	101.128		0.81	88.0444
	0.82	39.8392					0.82	100.661		0.82	89.4109
	0.83	39.424					0.83	101.683		0.83	88.1783
	0.84	40.3781					0.84	103.133		0.84	89.766
	0.85	39.8702					0.85	102.144		0.85	87.1997
	0.86	40.7037					0.86	103.029		0.86	93.296
	0.87	40.2074					0.87	104.679		0.87	88.8094
	0.88	40.7926					0.88	104.06		0.88	89.4838
	0.89	40.1849					0.89	104.718		0.89	85.174
	0.9	40.9738					0.9	105.648		0.9	87.2516
	0.91	41.1946					0.91	106.174		0.91	84.7203
	0.92	41.1404					0.92	106.038		0.92	86.0483
	0.93	41.5525					0.93	107.127		0.93	86.9856
	0.94	42.0175					0.94	108.242		0.94	92.4891

## Sheet: Figure4d
CGCNN	pressure	C2H2 Uptake	Molecular simulation	pressure	C2H2 Uptake	EKDL	pressure	C2H2 Uptake	DeepSorption	pressure	C2H2 Uptake	TRUE	pressure	C2H2 Uptake
	0.06	23.7628		0.076	7.42458		0.06	52.0016		0.06	36.1966		0.03069	35.0302
	0.07	25.7177		0.142	14.56		0.07	55.2493		0.07	40.8552		0.06394	49.9611
	0.08	28.31		0.208	22.1722		0.08	52.8385		0.08	43.1733		0.08952	57.4265
	0.09	30.7194		0.274	29.6868		0.09	70.0555		0.09	47.6592		0.12533	65.4663
	0.1	32.0797		0.34	38.0042		0.1	72.0403		0.1	47.7838		0.15603	70.6347
	0.11	34.1258		0.406	46.5271		0.11	74.6205		0.11	48.6418		0.18928	75.2288
	0.12	36.3142		0.472	54.1424		0.12	84.455		0.12	52.5417		0.21997	79.2486
	0.13	37.5632		0.538	62.8425		0.13	93.603		0.13	50.205		0.25066	82.6942
	0.14	39.3461		0.604	71.3956		0.14	85.2824		0.14	56.2079		0.28392	84.9913
	0.15	41.2869		0.67	79.9213		0.15	98.278		0.15	58.0352		0.31461	88.4369
	0.16	42.4018		0.736	87.6791		0.16	92.7651		0.16	58.8787		0.34786	91.3082
	0.17	43.6259		0.802	96.089		0.17	95.4296		0.17	62.319		0.37855	93.031
	0.18	44.9244		0.868	102.273		0.18	100.329		0.18	62.1743		0.40925	95.3281
	0.19	47.5589		0.934	107.22		0.19	103.385		0.19	63.7495		0.43994	97.6251
	0.2	48.9818		1	110.288		0.2	100.665		0.2	67.687		0.47063	99.3479
	0.21	50.6851					0.21	108.991		0.21	64.7872		0.50133	101.071
	0.22	51.9116					0.22	113.626		0.22	67.3446		0.53458	103.368
	0.23	52.4793					0.23	112.409		0.23	66.8114		0.59597	105.665
	0.24	54.2082					0.24	112.487		0.24	71.544		0.65991	109.11
	0.25	55.4294					0.25	118.906		0.25	74.7733		0.7213	111.982
	0.26	56.1505					0.26	119.334		0.26	70.1751		0.78268	114.279
	0.27	57.806					0.27	124.462		0.27	76.718		0.84919	116.576
	0.28	59.1076					0.28	128.185		0.28	75.7886		0.91313	118.873
	0.29	59.3316					0.29	126.246		0.29	73.3935		0.97196	120.596
	0.3	60.7852					0.3	124.542		0.3	80.6457
	0.31	62.1285					0.31	128.912		0.31	78.2431
	0.32	62.374					0.32	131.5		0.32	77.731
	0.33	63.9969					0.33	140.18		0.33	82.8321
	0.34	65.4256					0.34	136.945		0.34	83.6793
	0.35	65.6894					0.35	136.838		0.35	86.272
	0.36	66.5233					0.36	134.889		0.36	82.2486
	0.37	68.2283					0.37	140.631		0.37	88.4535
	0.38	68.2001					0.38	145.083		0.38	85.3828
	0.39	69.1859					0.39	147.587		0.39	86.4461
	0.4	69.6644					0.4	138.986		0.4	94.433
	0.41	72.3299					0.41	146.713		0.41	86.5171
	0.42	72.9595					0.42	151.938		0.42	90.0854
	0.43	74.1094					0.43	150.522		0.43	89.3174
	0.44	73.692					0.44	154.225		0.44	91.9387
	0.45	74.6181					0.45	151.769		0.45	87.6745
	0.46	76.4902					0.46	153.991		0.46	94.6916
	0.47	76.7844					0.47	161.459		0.47	96.9081
	0.48	77.377					0.48	147.909		0.48	93.6426
	0.49	78.2423					0.49	155.783		0.49	93.5348
	0.5	79.4994					0.5	162.711		0.5	94.7223
	0.51	78.9476					0.51	156.276		0.51	94.4538
	0.52	80.2109					0.52	162.43		0.52	93.152
	0.53	80.5088					0.53	165.572		0.53	97.8201
	0.54	83.1549					0.54	160.861		0.54	99.5414
	0.55	83.4578					0.55	164.623		0.55	98.3387
	0.56	84.7221					0.56	169.899		0.56	102.716
	0.57	84.1195					0.57	166.847		0.57	99.7945
	0.58	85.1764					0.58	170.189		0.58	108.194
	0.59	86.3625					0.59	166.919		0.59	99.5949
	0.6	85.6475					0.6	173.119		0.6	101.668
	0.61	86.6246					0.61	177.026		0.61	111.592
	0.62	88.2097					0.62	170.476		0.62	105.712
	0.63	87.6088					0.63	166.428		0.63	102.264
	0.64	89.1039					0.64	171.994		0.64	97.3239
	0.65	90.3512					0.65	173.359		0.65	101.192
	0.66	89.3422					0.66	166.276		0.66	101.99
	0.67	90.9126					0.67	166.247		0.67	109.113
	0.68	91.9145					0.68	176.755		0.68	103.728
	0.69	91.8247					0.69	178.253		0.69	109.72
	0.7	92.766					0.7	184.167		0.7	110.905
	0.71	93.9999					0.71	182.9		0.71	106.427
	0.72	95.1942					0.72	180.892		0.72	117.534
	0.73	94.0489					0.73	185.032		0.73	115.321
	0.74	95.3691					0.74	185.908		0.74	117.098
	0.75	96.9657					0.75	183.228		0.75	110.329
	0.76	95.2278					0.76	180.187		0.76	111.953
	0.77	97.41					0.77	176.925		0.77	112.884
	0.78	98.0381					0.78	187.813		0.78	113.381
	0.79	97.0858					0.79	188.914		0.79	112.738
	0.8	98.7857					0.8	187.57		0.8	111.518
	0.81	99.6835					0.81	195.213		0.81	114.505
	0.82	98.903					0.82	186.648		0.82	120.333
	0.83	100.276					0.83	191.678		0.83	112.324
	0.84	101.61					0.84	187.659		0.84	120.094
	0.85	99.9234					0.85	192.137		0.85	109.833
	0.86	101.235					0.86	191.728		0.86	111.305
	0.87	102.561					0.87	189.575		0.87	112.796
	0.88	102.183					0.88	193.147		0.88	117.31
	0.89	103.382					0.89	199.266		0.89	109.681
	0.9	104.444					0.9	194.999		0.9	114.901
	0.91	105.181					0.91	201.987		0.91	121.013
	0.92	104.628					0.92	201.472		0.92	126.238
	0.93	106.009					0.93	192.94		0.93	118.251
	0.94	106.192					0.94	193.818		0.94	123.218

[truncated: 7 more sheets: Figure4e, FigureS3, FigureS8, FigureS16-S21, FigureS22-28, FigureS29, FigureS30]
